# Supplementary material for: Software defect prediction using hybrid model (CBIL) of convolutional neural network (CNN) and bidirectional long short-term memory (Bi-LSTM)
Source: PeerJ Comput Sci. 2021 Nov 16;7:e739. doi: 10.7717/peerj-cs.739 (PMC8627227; doi:10.7717/peerj-cs.739)
Supplement: Supplemental Information 1 [file peerj-cs-07-739-s001.zip]

Archive with 34 entries (21 files):
- CBIL model/defect_pred/
- CBIL model/defect_pred/.idea/
- CBIL model/defect_pred/.idea/.gitignore
- CBIL model/defect_pred/.idea/defect_pred.iml
- CBIL model/defect_pred/.idea/inspectionProfiles/
- CBIL model/defect_pred/.idea/inspectionProfiles/profiles_settings.xml
- CBIL model/defect_pred/.idea/misc.xml
- CBIL model/defect_pred/.idea/modules.xml
- CBIL model/defect_pred/.idea/workspace.xml
- CBIL model/defect_pred/DataProcessing/
- CBIL model/defect_pred/DataProcessing/astParser.py
- CBIL model/defect_pred/dataset/
- CBIL model/defect_pred/func/
- CBIL model/defect_pred/func/__init__.py
- CBIL model/defect_pred/func/__pycache__/
- CBIL model/defect_pred/func/__pycache__/__init__.cpython-36.pyc
- CBIL model/defect_pred/func/__pycache__/__init__.cpython-37.pyc
- CBIL model/defect_pred/func/__pycache__/AMfuncs.cpython-37.pyc
- CBIL model/defect_pred/func/__pycache__/config.cpython-36.pyc
- CBIL model/defect_pred/func/__pycache__/config.cpython-37.pyc
- CBIL model/defect_pred/func/__pycache__/funcs.cpython-36.pyc
- CBIL model/defect_pred/func/__pycache__/funcs.cpython-37.pyc
- CBIL model/defect_pred/func/config.py
- CBIL model/defect_pred/func/funcs.py
- CBIL model/defect_pred/log.txt
- CBIL model/defect_pred/logs/
- CBIL model/defect_pred/model/
- CBIL model/defect_pred/model/__init__.py
- CBIL model/defect_pred/model/DP_CNNLSTM.py
- CBIL model/defect_pred/model/DP_CNNLSTM_Cross.py
- CBIL model/defect_pred/sampleAST/
- CBIL model/defect_pred/sampleAST/IN/
- CBIL model/defect_pred/sampleAST/OUT/
- CBIL model/defect_pred/sourcedata/
