# Supplementary material for: Software defect prediction using hybrid model (CBIL) of convolutional neural network (CNN) and bidirectional long short-term memory (Bi-LSTM)
Source: PeerJ Comput Sci. 2021 Nov 16;7:e739. doi: 10.7717/peerj-cs.739 (PMC8627227; doi:10.7717/peerj-cs.739)
Supplement: Supplemental Information 1 [file peerj-cs-07-739-s001.zip › CBIL model/defect_pred/func/config.py]

def LogDir():
    return "/home/ashraf/defect_pred/logs/"


def SourceDir():
    return "/home/ashraf/defect_pred/sourcedata/"


def DatasetDir():
    return "/home/ashraf/defect_pred/dataset/"


def ModelDir():
    return "/home/ashraf/defect_pred/model/"


def EpochsNo():
    return 20


def BatchSize():
    return 32
