# Supplementary material for: Software defect prediction using hybrid model (CBIL) of convolutional neural network (CNN) and bidirectional long short-term memory (Bi-LSTM)
Source: PeerJ Comput Sci. 2021 Nov 16;7:e739. doi: 10.7717/peerj-cs.739 (PMC8627227; doi:10.7717/peerj-cs.739)
Supplement: Supplemental Information 1 [file peerj-cs-07-739-s001.zip › CBIL model/defect_pred/func/funcs.py]

import pandas as pd
import numpy as np
import pickle
from keras.preprocessing.sequence import pad_sequences
from sklearn.model_selection import train_test_split
from keras.models import load_model
from sklearn.metrics import f1_score, roc_auc_score


def LoadTraditionData(path):
    df = pd.read_csv(path, sep=",", encoding='utf-8')
    return df[["wmc", "dit", "noc", "cbo", "rfc", "lcom", "ca", "ce",
               "npm", "lcom3", "loc", "dam", "moa", "mfa",
               "cam", "ic", "cbm", "amc", "max_cc", "avg_cc"]].values


def LoadCSV(path):
    return pd.read_csv(path, sep=',')


def LoadTraditionCSV(path):
    df = pd.read_csv(path, sep=",", encoding='utf-8')
    dflist = df['name.1'].tolist()
    dfdict = {item: index for index, item in enumerate(dflist)}
    df['name.1'] = df['name.1'].map(lambda x: dfdict[x])
    return df[["name.1", "wmc", "dit", "noc", "cbo", "rfc", "lcom", "ca", "ce",
               "npm", "lcom3", "loc", "dam", "moa", "mfa",
               "cam", "ic", "cbm", "amc", "max_cc", "avg_cc"]].values, dfdict


def MakeLabels(input_arr):
    result_arr = []
    for item in input_arr:
        in_arr = []
        if item != 0:
            in_arr.append(1)
        else:
            in_arr.append(0)
        result_arr.append(in_arr)
    return np.asarray(result_arr)


def savepickle(data, saveplace):
    with open(saveplace, 'wb')as file:
        pickle.dump(data, file, -1)


def loadpickle(loadplace):
    with open(loadplace, 'rb')as file:
        data = pickle.load(file)
    return data


def JoinSubList(list):
    new_list = []
    for itemlist in list:
        newLine = ' '.join(itemlist)
        new_list.append(newLine)
    return new_list


def LoadSaveData(path):
    with open(path, 'rb') as f:
        loaded_data = pickle.load(f)
    return loaded_data


def dataload(trainPickle, trainCSV, testPickle, testCSV):
    data_dir = "/home/ashraf/defect_pred/dataset/"
    training_list = LoadSaveData(data_dir + trainPickle)
    trainingDF_Bug = LoadCSV(data_dir + trainCSV)['bugs'].tolist()
    training_listLabel = MakeLabels(trainingDF_Bug)
    testing_list = LoadSaveData(data_dir + testPickle)
    testingDF_Bug = LoadCSV(data_dir + testCSV)['bugs'].tolist()
    testing_listLabel = MakeLabels(testingDF_Bug)
    return (training_list, training_listLabel, testing_list, testing_listLabel)


def getTrainTestValidSet(training_list, training_listLabel, testing_list, testing_listLabel, tokenizer):
    token_dir = "/home/ashraf/defect_pred/dataset/"
    MAX_LEN = 2000
    new_training_list = JoinSubList(training_list)
    new_testing_list = JoinSubList(testing_list)
    tokenizer = LoadSaveData(token_dir + tokenizer)
    tokenizer.oov_token = None
    train_sequences = tokenizer.texts_to_sequences(new_training_list)
    test_sequences = tokenizer.texts_to_sequences(new_testing_list)
    train_sequences_pad = pad_sequences(train_sequences, maxlen=MAX_LEN, padding='post')
    test_sequences_pad = pad_sequences(test_sequences, maxlen=MAX_LEN, padding='post')
    test_set_x = test_sequences_pad
    test_set_y = testing_listLabel
    train_set_x, validation_set_x, train_set_y, validation_set_y = train_test_split(train_sequences_pad,
                                                                                    training_listLabel,
                                                                                    test_size=0.3, random_state=42)
    print(train_set_x.shape, train_set_y.shape, validation_set_x.shape, validation_set_y.shape)
    return (train_set_x, train_set_y, test_set_x, test_set_y, validation_set_x, validation_set_y, MAX_LEN)


def saveTripleValues(predict_prob, true_y, predict_y):
    predict_prob, true_y, predict_y = predict_prob.tolist(), true_y.tolist(), predict_y.tolist()
    tripleRes = list(zip(predict_prob, true_y, predict_y))
    return tripleRes


def getEvaluations(testpickle, testCsv, proTokenizer, modelName):
    data_dir = "/home/ashraf/defect_pred/dataset/"
    model_saved_path = "/home/ashraf/defect_pred/model/"
    token_dir = "/home/ashraf/defect_pred/dataset/"
    MAX_LEN = 2000
    Batch_Size = 32
    testing_list = LoadSaveData(data_dir + testpickle)
    testingDF_Bug = LoadCSV(data_dir + testCsv)['bugs'].tolist()
    testing_listLabel = MakeLabels(testingDF_Bug)
    new_testing_list = JoinSubList(testing_list)
    tokenizer = LoadSaveData(token_dir + proTokenizer)
    tokenizer.oov_token = None
    test_sequences = tokenizer.texts_to_sequences(new_testing_list)
    test_sequences_pad = pad_sequences(test_sequences, maxlen=MAX_LEN, padding='post')
    test_set_x = test_sequences_pad
    test_set_y = testing_listLabel
    #model = load_model(model_saved_path + modelName, custom_objects=None, compile=True)
    model = load_model(model_saved_path + modelName)
    print("start predicting")
    predicted = model.predict(test_set_x, batch_size=Batch_Size, verbose=2)
    test_accuracy = np.mean(np.equal(test_set_y, np.rint(predicted)))
    f1 = f1_score(test_set_y, np.rint(predicted))
    auc = roc_auc_score(test_set_y, predicted)
    print(test_accuracy, f1, auc)
    return (test_set_y, predicted, np.rint(predicted))
