# Supplementary material for: Software defect prediction using hybrid model (CBIL) of convolutional neural network (CNN) and bidirectional long short-term memory (Bi-LSTM)
Source: PeerJ Comput Sci. 2021 Nov 16;7:e739. doi: 10.7717/peerj-cs.739 (PMC8627227; doi:10.7717/peerj-cs.739)
Supplement: Supplemental Information 1 [file peerj-cs-07-739-s001.zip › CBIL model/defect_pred/log.txt]

/home/ashraf/anaconda3/envs/defect_pred/bin/python /home/ashraf/defect_pred/model/DP_ARNN.py
Using TensorFlow backend.
(1001, 2000) (1001, 1) (429, 2000) (429, 1)
2020-05-16 04:28:54.013600: I tensorflow/core/platform/cpu_feature_guard.cc:142] Your CPU supports instructions that this TensorFlow binary was not compiled to use: SSE4.1 SSE4.2 AVX AVX2
2020-05-16 04:28:54.234833: I tensorflow/core/platform/profile_utils/cpu_utils.cc:94] CPU Frequency: 1991995000 Hz
2020-05-16 04:28:54.243633: I tensorflow/compiler/xla/service/service.cc:168] XLA service 0x55d95978ce50 initialized for platform Host (this does not guarantee that XLA will be used). Devices:
2020-05-16 04:28:54.243682: I tensorflow/compiler/xla/service/service.cc:176]   StreamExecutor device (0): Host, Default Version
2020-05-16 04:28:54.258499: I tensorflow/core/common_runtime/process_util.cc:147] Creating new thread pool with default inter op setting: 2. Tune using inter_op_parallelism_threads for best performance.
Starting training the model...
Train on 1001 samples, validate on 429 samples
Epoch 1/40
2020-05-16 04:29:06.288538: I tensorflow/core/profiler/lib/profiler_session.cc:225] Profiler session started.

Epoch 00001: accuracy improved from -inf to 0.59141, saving model to /home/ashraf/defect_pred/model/AttentionRNNcamelpara1_01_0.591.h5
1001/1001 - 85s - loss: 0.6745 - tp: 329.0000 - fp: 239.0000 - tn: 263.0000 - fn: 170.0000 - accuracy: 0.5914 - precision: 0.5792 - recall: 0.6593 - auc: 0.6300 - val_loss: 0.6294 - val_tp: 202.0000 - val_fp: 114.0000 - val_tn: 87.0000 - val_fn: 26.0000 - val_accuracy: 0.6737 - val_precision: 0.6392 - val_recall: 0.8860 - val_auc: 0.7527
Epoch 2/40

Epoch 00002: accuracy improved from 0.59141 to 0.73626, saving model to /home/ashraf/defect_pred/model/AttentionRNNcamelpara1_02_0.736.h5
1001/1001 - 76s - loss: 0.5696 - tp: 360.0000 - fp: 125.0000 - tn: 377.0000 - fn: 139.0000 - accuracy: 0.7363 - precision: 0.7423 - recall: 0.7214 - auc: 0.7952 - val_loss: 0.5857 - val_tp: 207.0000 - val_fp: 118.0000 - val_tn: 83.0000 - val_fn: 21.0000 - val_accuracy: 0.6760 - val_precision: 0.6369 - val_recall: 0.9079 - val_auc: 0.8382
Epoch 3/40

Epoch 00003: accuracy improved from 0.73626 to 0.83317, saving model to /home/ashraf/defect_pred/model/AttentionRNNcamelpara1_03_0.833.h5
1001/1001 - 76s - loss: 0.4375 - tp: 399.0000 - fp: 67.0000 - tn: 435.0000 - fn: 100.0000 - accuracy: 0.8332 - precision: 0.8562 - recall: 0.7996 - auc: 0.8959 - val_loss: 0.5038 - val_tp: 207.0000 - val_fp: 85.0000 - val_tn: 116.0000 - val_fn: 21.0000 - val_accuracy: 0.7529 - val_precision: 0.7089 - val_recall: 0.9079 - val_auc: 0.8999
Epoch 4/40

Epoch 00004: accuracy improved from 0.83317 to 0.87712, saving model to /home/ashraf/defect_pred/model/AttentionRNNcamelpara1_04_0.877.h5
1001/1001 - 77s - loss: 0.3328 - tp: 419.0000 - fp: 43.0000 - tn: 459.0000 - fn: 80.0000 - accuracy: 0.8771 - precision: 0.9069 - recall: 0.8397 - auc: 0.9421 - val_loss: 0.5937 - val_tp: 227.0000 - val_fp: 141.0000 - val_tn: 60.0000 - val_fn: 1.0000 - val_accuracy: 0.6690 - val_precision: 0.6168 - val_recall: 0.9956 - val_auc: 0.9327
Epoch 5/40

Epoch 00005: accuracy improved from 0.87712 to 0.90410, saving model to /home/ashraf/defect_pred/model/AttentionRNNcamelpara1_05_0.904.h5
1001/1001 - 72s - loss: 0.2667 - tp: 441.0000 - fp: 38.0000 - tn: 464.0000 - fn: 58.0000 - accuracy: 0.9041 - precision: 0.9207 - recall: 0.8838 - auc: 0.9649 - val_loss: 0.3690 - val_tp: 213.0000 - val_fp: 41.0000 - val_tn: 160.0000 - val_fn: 15.0000 - val_accuracy: 0.8695 - val_precision: 0.8386 - val_recall: 0.9342 - val_auc: 0.9550
Epoch 6/40

Epoch 00006: accuracy improved from 0.90410 to 0.92807, saving model to /home/ashraf/defect_pred/model/AttentionRNNcamelpara1_06_0.928.h5
1001/1001 - 72s - loss: 0.2026 - tp: 449.0000 - fp: 22.0000 - tn: 480.0000 - fn: 50.0000 - accuracy: 0.9281 - precision: 0.9533 - recall: 0.8998 - auc: 0.9804 - val_loss: 0.3161 - val_tp: 214.0000 - val_fp: 38.0000 - val_tn: 163.0000 - val_fn: 14.0000 - val_accuracy: 0.8788 - val_precision: 0.8492 - val_recall: 0.9386 - val_auc: 0.9673
Epoch 7/40

Epoch 00007: accuracy improved from 0.92807 to 0.95105, saving model to /home/ashraf/defect_pred/model/AttentionRNNcamelpara1_07_0.951.h5
1001/1001 - 73s - loss: 0.1619 - tp: 466.0000 - fp: 16.0000 - tn: 486.0000 - fn: 33.0000 - accuracy: 0.9510 - precision: 0.9668 - recall: 0.9339 - auc: 0.9869 - val_loss: 0.2520 - val_tp: 212.0000 - val_fp: 18.0000 - val_tn: 183.0000 - val_fn: 16.0000 - val_accuracy: 0.9207 - val_precision: 0.9217 - val_recall: 0.9298 - val_auc: 0.9687
Epoch 8/40

Epoch 00008: accuracy did not improve from 0.95105
1001/1001 - 72s - loss: 0.1896 - tp: 472.0000 - fp: 35.0000 - tn: 467.0000 - fn: 27.0000 - accuracy: 0.9381 - precision: 0.9310 - recall: 0.9459 - auc: 0.9756 - val_loss: 0.3209 - val_tp: 182.0000 - val_fp: 6.0000 - val_tn: 195.0000 - val_fn: 46.0000 - val_accuracy: 0.8788 - val_precision: 0.9681 - val_recall: 0.7982 - val_auc: 0.9776
Epoch 9/40

Epoch 00009: accuracy did not improve from 0.95105
1001/1001 - 72s - loss: 0.1671 - tp: 449.0000 - fp: 11.0000 - tn: 491.0000 - fn: 50.0000 - accuracy: 0.9391 - precision: 0.9761 - recall: 0.8998 - auc: 0.9873 - val_loss: 0.2653 - val_tp: 203.0000 - val_fp: 20.0000 - val_tn: 181.0000 - val_fn: 25.0000 - val_accuracy: 0.8951 - val_precision: 0.9103 - val_recall: 0.8904 - val_auc: 0.9677
Epoch 10/40

Epoch 00010: accuracy improved from 0.95105 to 0.95904, saving model to /home/ashraf/defect_pred/model/AttentionRNNcamelpara1_10_0.959.h5
1001/1001 - 73s - loss: 0.1179 - tp: 466.0000 - fp: 8.0000 - tn: 494.0000 - fn: 33.0000 - accuracy: 0.9590 - precision: 0.9831 - recall: 0.9339 - auc: 0.9940 - val_loss: 0.2179 - val_tp: 213.0000 - val_fp: 15.0000 - val_tn: 186.0000 - val_fn: 15.0000 - val_accuracy: 0.9301 - val_precision: 0.9342 - val_recall: 0.9342 - val_auc: 0.9768
Epoch 11/40

Epoch 00011: accuracy improved from 0.95904 to 0.96503, saving model to /home/ashraf/defect_pred/model/AttentionRNNcamelpara1_11_0.965.h5
1001/1001 - 72s - loss: 0.1089 - tp: 475.0000 - fp: 11.0000 - tn: 491.0000 - fn: 24.0000 - accuracy: 0.9650 - precision: 0.9774 - recall: 0.9519 - auc: 0.9954 - val_loss: 0.1921 - val_tp: 213.0000 - val_fp: 13.0000 - val_tn: 188.0000 - val_fn: 15.0000 - val_accuracy: 0.9347 - val_precision: 0.9425 - val_recall: 0.9342 - val_auc: 0.9806
Epoch 12/40

Epoch 00012: accuracy improved from 0.96503 to 0.97802, saving model to /home/ashraf/defect_pred/model/AttentionRNNcamelpara1_12_0.978.h5
1001/1001 - 74s - loss: 0.0697 - tp: 482.0000 - fp: 5.0000 - tn: 497.0000 - fn: 17.0000 - accuracy: 0.9780 - precision: 0.9897 - recall: 0.9659 - auc: 0.9974 - val_loss: 0.1934 - val_tp: 213.0000 - val_fp: 15.0000 - val_tn: 186.0000 - val_fn: 15.0000 - val_accuracy: 0.9301 - val_precision: 0.9342 - val_recall: 0.9342 - val_auc: 0.9800
Epoch 13/40

Epoch 00013: accuracy did not improve from 0.97802
1001/1001 - 73s - loss: 0.0641 - tp: 483.0000 - fp: 6.0000 - tn: 496.0000 - fn: 16.0000 - accuracy: 0.9780 - precision: 0.9877 - recall: 0.9679 - auc: 0.9974 - val_loss: 0.2032 - val_tp: 221.0000 - val_fp: 19.0000 - val_tn: 182.0000 - val_fn: 7.0000 - val_accuracy: 0.9394 - val_precision: 0.9208 - val_recall: 0.9693 - val_auc: 0.9749
Epoch 14/40

Epoch 00014: accuracy improved from 0.97802 to 0.98601, saving model to /home/ashraf/defect_pred/model/AttentionRNNcamelpara1_14_0.986.h5
1001/1001 - 78s - loss: 0.0490 - tp: 490.0000 - fp: 5.0000 - tn: 497.0000 - fn: 9.0000 - accuracy: 0.9860 - precision: 0.9899 - recall: 0.9820 - auc: 0.9982 - val_loss: 0.2519 - val_tp: 223.0000 - val_fp: 22.0000 - val_tn: 179.0000 - val_fn: 5.0000 - val_accuracy: 0.9371 - val_precision: 0.9102 - val_recall: 0.9781 - val_auc: 0.9741
Epoch 15/40

Epoch 00015: accuracy improved from 0.98601 to 0.98901, saving model to /home/ashraf/defect_pred/model/AttentionRNNcamelpara1_15_0.989.h5
1001/1001 - 94s - loss: 0.0404 - tp: 492.0000 - fp: 4.0000 - tn: 498.0000 - fn: 7.0000 - accuracy: 0.9890 - precision: 0.9919 - recall: 0.9860 - auc: 0.9980 - val_loss: 0.2109 - val_tp: 223.0000 - val_fp: 19.0000 - val_tn: 182.0000 - val_fn: 5.0000 - val_accuracy: 0.9441 - val_precision: 0.9215 - val_recall: 0.9781 - val_auc: 0.9768
Epoch 16/40

Epoch 00016: accuracy improved from 0.98901 to 0.99201, saving model to /home/ashraf/defect_pred/model/AttentionRNNcamelpara1_16_0.992.h5
1001/1001 - 80s - loss: 0.0333 - tp: 496.0000 - fp: 5.0000 - tn: 497.0000 - fn: 3.0000 - accuracy: 0.9920 - precision: 0.9900 - recall: 0.9940 - auc: 0.9984 - val_loss: 0.1848 - val_tp: 225.0000 - val_fp: 15.0000 - val_tn: 186.0000 - val_fn: 3.0000 - val_accuracy: 0.9580 - val_precision: 0.9375 - val_recall: 0.9868 - val_auc: 0.9770
Epoch 17/40

Epoch 00017: accuracy improved from 0.99201 to 0.99301, saving model to /home/ashraf/defect_pred/model/AttentionRNNcamelpara1_17_0.993.h5
1001/1001 - 74s - loss: 0.0312 - tp: 496.0000 - fp: 4.0000 - tn: 498.0000 - fn: 3.0000 - accuracy: 0.9930 - precision: 0.9920 - recall: 0.9940 - auc: 0.9984 - val_loss: 0.1851 - val_tp: 225.0000 - val_fp: 14.0000 - val_tn: 187.0000 - val_fn: 3.0000 - val_accuracy: 0.9604 - val_precision: 0.9414 - val_recall: 0.9868 - val_auc: 0.9752
Epoch 18/40

Epoch 00018: accuracy did not improve from 0.99301
1001/1001 - 74s - loss: 0.0267 - tp: 497.0000 - fp: 5.0000 - tn: 497.0000 - fn: 2.0000 - accuracy: 0.9930 - precision: 0.9900 - recall: 0.9960 - auc: 0.9986 - val_loss: 0.1668 - val_tp: 226.0000 - val_fp: 13.0000 - val_tn: 188.0000 - val_fn: 2.0000 - val_accuracy: 0.9650 - val_precision: 0.9456 - val_recall: 0.9912 - val_auc: 0.9807
Epoch 19/40

Epoch 00019: accuracy did not improve from 0.99301
1001/1001 - 74s - loss: 0.0251 - tp: 496.0000 - fp: 4.0000 - tn: 498.0000 - fn: 3.0000 - accuracy: 0.9930 - precision: 0.9920 - recall: 0.9940 - auc: 0.9996 - val_loss: 0.1572 - val_tp: 223.0000 - val_fp: 11.0000 - val_tn: 190.0000 - val_fn: 5.0000 - val_accuracy: 0.9627 - val_precision: 0.9530 - val_recall: 0.9781 - val_auc: 0.9836
Epoch 20/40

Epoch 00020: accuracy did not improve from 0.99301
1001/1001 - 74s - loss: 0.0271 - tp: 493.0000 - fp: 3.0000 - tn: 499.0000 - fn: 6.0000 - accuracy: 0.9910 - precision: 0.9940 - recall: 0.9880 - auc: 0.9986 - val_loss: 0.2107 - val_tp: 226.0000 - val_fp: 18.0000 - val_tn: 183.0000 - val_fn: 2.0000 - val_accuracy: 0.9534 - val_precision: 0.9262 - val_recall: 0.9912 - val_auc: 0.9715
Epoch 21/40

Epoch 00021: accuracy improved from 0.99301 to 0.99800, saving model to /home/ashraf/defect_pred/model/AttentionRNNcamelpara1_21_0.998.h5
1001/1001 - 73s - loss: 0.0158 - tp: 499.0000 - fp: 2.0000 - tn: 500.0000 - fn: 0.0000e+00 - accuracy: 0.9980 - precision: 0.9960 - recall: 1.0000 - auc: 0.9998 - val_loss: 0.1788 - val_tp: 226.0000 - val_fp: 16.0000 - val_tn: 185.0000 - val_fn: 2.0000 - val_accuracy: 0.9580 - val_precision: 0.9339 - val_recall: 0.9912 - val_auc: 0.9721
Epoch 22/40

Epoch 00022: accuracy did not improve from 0.99800
1001/1001 - 73s - loss: 0.0132 - tp: 498.0000 - fp: 2.0000 - tn: 500.0000 - fn: 1.0000 - accuracy: 0.9970 - precision: 0.9960 - recall: 0.9980 - auc: 0.9999 - val_loss: 0.1688 - val_tp: 226.0000 - val_fp: 13.0000 - val_tn: 188.0000 - val_fn: 2.0000 - val_accuracy: 0.9650 - val_precision: 0.9456 - val_recall: 0.9912 - val_auc: 0.9725
Epoch 23/40

Epoch 00023: accuracy did not improve from 0.99800
1001/1001 - 74s - loss: 0.0099 - tp: 498.0000 - fp: 2.0000 - tn: 500.0000 - fn: 1.0000 - accuracy: 0.9970 - precision: 0.9960 - recall: 0.9980 - auc: 0.9999 - val_loss: 0.1633 - val_tp: 226.0000 - val_fp: 10.0000 - val_tn: 191.0000 - val_fn: 2.0000 - val_accuracy: 0.9720 - val_precision: 0.9576 - val_recall: 0.9912 - val_auc: 0.9752
Epoch 24/40

Epoch 00024: accuracy did not improve from 0.99800
1001/1001 - 73s - loss: 0.0137 - tp: 498.0000 - fp: 2.0000 - tn: 500.0000 - fn: 1.0000 - accuracy: 0.9970 - precision: 0.9960 - recall: 0.9980 - auc: 0.9998 - val_loss: 0.1675 - val_tp: 226.0000 - val_fp: 11.0000 - val_tn: 190.0000 - val_fn: 2.0000 - val_accuracy: 0.9697 - val_precision: 0.9536 - val_recall: 0.9912 - val_auc: 0.9719
Epoch 25/40

Epoch 00025: accuracy improved from 0.99800 to 0.99900, saving model to /home/ashraf/defect_pred/model/AttentionRNNcamelpara1_25_0.999.h5
1001/1001 - 73s - loss: 0.0061 - tp: 499.0000 - fp: 1.0000 - tn: 501.0000 - fn: 0.0000e+00 - accuracy: 0.9990 - precision: 0.9980 - recall: 1.0000 - auc: 1.0000 - val_loss: 0.1793 - val_tp: 226.0000 - val_fp: 11.0000 - val_tn: 190.0000 - val_fn: 2.0000 - val_accuracy: 0.9697 - val_precision: 0.9536 - val_recall: 0.9912 - val_auc: 0.9733
Epoch 26/40

Epoch 00026: accuracy did not improve from 0.99900
1001/1001 - 74s - loss: 0.0050 - tp: 499.0000 - fp: 1.0000 - tn: 501.0000 - fn: 0.0000e+00 - accuracy: 0.9990 - precision: 0.9980 - recall: 1.0000 - auc: 1.0000 - val_loss: 0.1755 - val_tp: 226.0000 - val_fp: 11.0000 - val_tn: 190.0000 - val_fn: 2.0000 - val_accuracy: 0.9697 - val_precision: 0.9536 - val_recall: 0.9912 - val_auc: 0.9739
Epoch 27/40

Epoch 00027: accuracy did not improve from 0.99900
1001/1001 - 74s - loss: 0.0035 - tp: 499.0000 - fp: 1.0000 - tn: 501.0000 - fn: 0.0000e+00 - accuracy: 0.9990 - precision: 0.9980 - recall: 1.0000 - auc: 1.0000 - val_loss: 0.1791 - val_tp: 226.0000 - val_fp: 9.0000 - val_tn: 192.0000 - val_fn: 2.0000 - val_accuracy: 0.9744 - val_precision: 0.9617 - val_recall: 0.9912 - val_auc: 0.9740
Epoch 28/40

Epoch 00028: accuracy did not improve from 0.99900
1001/1001 - 73s - loss: 0.0077 - tp: 498.0000 - fp: 2.0000 - tn: 500.0000 - fn: 1.0000 - accuracy: 0.9970 - precision: 0.9960 - recall: 0.9980 - auc: 1.0000 - val_loss: 0.1733 - val_tp: 226.0000 - val_fp: 9.0000 - val_tn: 192.0000 - val_fn: 2.0000 - val_accuracy: 0.9744 - val_precision: 0.9617 - val_recall: 0.9912 - val_auc: 0.9741
Epoch 29/40

Epoch 00029: accuracy improved from 0.99900 to 1.00000, saving model to /home/ashraf/defect_pred/model/AttentionRNNcamelpara1_29_1.000.h5
1001/1001 - 73s - loss: 0.0012 - tp: 499.0000 - fp: 0.0000e+00 - tn: 502.0000 - fn: 0.0000e+00 - accuracy: 1.0000 - precision: 1.0000 - recall: 1.0000 - auc: 1.0000 - val_loss: 0.1850 - val_tp: 226.0000 - val_fp: 9.0000 - val_tn: 192.0000 - val_fn: 2.0000 - val_accuracy: 0.9744 - val_precision: 0.9617 - val_recall: 0.9912 - val_auc: 0.9743
Epoch 30/40

Epoch 00030: accuracy did not improve from 1.00000
1001/1001 - 72s - loss: 0.0023 - tp: 498.0000 - fp: 0.0000e+00 - tn: 502.0000 - fn: 1.0000 - accuracy: 0.9990 - precision: 1.0000 - recall: 0.9980 - auc: 1.0000 - val_loss: 0.2329 - val_tp: 226.0000 - val_fp: 16.0000 - val_tn: 185.0000 - val_fn: 2.0000 - val_accuracy: 0.9580 - val_precision: 0.9339 - val_recall: 0.9912 - val_auc: 0.9720
Epoch 31/40

Epoch 00031: accuracy did not improve from 1.00000
1001/1001 - 73s - loss: 6.9623e-04 - tp: 499.0000 - fp: 0.0000e+00 - tn: 502.0000 - fn: 0.0000e+00 - accuracy: 1.0000 - precision: 1.0000 - recall: 1.0000 - auc: 1.0000 - val_loss: 0.2185 - val_tp: 226.0000 - val_fp: 12.0000 - val_tn: 189.0000 - val_fn: 2.0000 - val_accuracy: 0.9674 - val_precision: 0.9496 - val_recall: 0.9912 - val_auc: 0.9743
Epoch 32/40

Epoch 00032: accuracy did not improve from 1.00000
1001/1001 - 72s - loss: 4.9574e-04 - tp: 499.0000 - fp: 0.0000e+00 - tn: 502.0000 - fn: 0.0000e+00 - accuracy: 1.0000 - precision: 1.0000 - recall: 1.0000 - auc: 1.0000 - val_loss: 0.2123 - val_tp: 226.0000 - val_fp: 10.0000 - val_tn: 191.0000 - val_fn: 2.0000 - val_accuracy: 0.9720 - val_precision: 0.9576 - val_recall: 0.9912 - val_auc: 0.9747
Epoch 33/40

Epoch 00033: accuracy did not improve from 1.00000
1001/1001 - 72s - loss: 3.2418e-04 - tp: 499.0000 - fp: 0.0000e+00 - tn: 502.0000 - fn: 0.0000e+00 - accuracy: 1.0000 - precision: 1.0000 - recall: 1.0000 - auc: 1.0000 - val_loss: 0.2211 - val_tp: 226.0000 - val_fp: 9.0000 - val_tn: 192.0000 - val_fn: 2.0000 - val_accuracy: 0.9744 - val_precision: 0.9617 - val_recall: 0.9912 - val_auc: 0.9750
Epoch 34/40

Epoch 00034: accuracy did not improve from 1.00000
1001/1001 - 74s - loss: 0.0020 - tp: 499.0000 - fp: 1.0000 - tn: 501.0000 - fn: 0.0000e+00 - accuracy: 0.9990 - precision: 0.9980 - recall: 1.0000 - auc: 1.0000 - val_loss: 0.2498 - val_tp: 226.0000 - val_fp: 18.0000 - val_tn: 183.0000 - val_fn: 2.0000 - val_accuracy: 0.9534 - val_precision: 0.9262 - val_recall: 0.9912 - val_auc: 0.9727
Epoch 35/40

Epoch 00035: accuracy did not improve from 1.00000
1001/1001 - 72s - loss: 0.0689 - tp: 498.0000 - fp: 19.0000 - tn: 483.0000 - fn: 1.0000 - accuracy: 0.9800 - precision: 0.9632 - recall: 0.9980 - auc: 0.9948 - val_loss: 0.1860 - val_tp: 225.0000 - val_fp: 9.0000 - val_tn: 192.0000 - val_fn: 3.0000 - val_accuracy: 0.9720 - val_precision: 0.9615 - val_recall: 0.9868 - val_auc: 0.9766
Epoch 36/40

Epoch 00036: accuracy did not improve from 1.00000
1001/1001 - 73s - loss: 8.6280e-04 - tp: 499.0000 - fp: 0.0000e+00 - tn: 502.0000 - fn: 0.0000e+00 - accuracy: 1.0000 - precision: 1.0000 - recall: 1.0000 - auc: 1.0000 - val_loss: 0.1901 - val_tp: 226.0000 - val_fp: 9.0000 - val_tn: 192.0000 - val_fn: 2.0000 - val_accuracy: 0.9744 - val_precision: 0.9617 - val_recall: 0.9912 - val_auc: 0.9796
Epoch 37/40

Epoch 00037: accuracy did not improve from 1.00000
1001/1001 - 72s - loss: 0.0045 - tp: 499.0000 - fp: 1.0000 - tn: 501.0000 - fn: 0.0000e+00 - accuracy: 0.9990 - precision: 0.9980 - recall: 1.0000 - auc: 1.0000 - val_loss: 0.3761 - val_tp: 226.0000 - val_fp: 39.0000 - val_tn: 162.0000 - val_fn: 2.0000 - val_accuracy: 0.9044 - val_precision: 0.8528 - val_recall: 0.9912 - val_auc: 0.9629
Epoch 38/40

Epoch 00038: accuracy did not improve from 1.00000
1001/1001 - 71s - loss: 0.0052 - tp: 498.0000 - fp: 1.0000 - tn: 501.0000 - fn: 1.0000 - accuracy: 0.9980 - precision: 0.9980 - recall: 0.9980 - auc: 1.0000 - val_loss: 0.1910 - val_tp: 226.0000 - val_fp: 14.0000 - val_tn: 187.0000 - val_fn: 2.0000 - val_accuracy: 0.9627 - val_precision: 0.9417 - val_recall: 0.9912 - val_auc: 0.9808
Epoch 39/40

Epoch 00039: accuracy did not improve from 1.00000
1001/1001 - 72s - loss: 0.0036 - tp: 499.0000 - fp: 1.0000 - tn: 501.0000 - fn: 0.0000e+00 - accuracy: 0.9990 - precision: 0.9980 - recall: 1.0000 - auc: 1.0000 - val_loss: 0.1865 - val_tp: 226.0000 - val_fp: 9.0000 - val_tn: 192.0000 - val_fn: 2.0000 - val_accuracy: 0.9744 - val_precision: 0.9617 - val_recall: 0.9912 - val_auc: 0.9748
Epoch 40/40

Epoch 00040: accuracy did not improve from 1.00000
1001/1001 - 78s - loss: 0.0179 - tp: 499.0000 - fp: 9.0000 - tn: 493.0000 - fn: 0.0000e+00 - accuracy: 0.9910 - precision: 0.9823 - recall: 1.0000 - auc: 1.0000 - val_loss: 0.1585 - val_tp: 226.0000 - val_fp: 10.0000 - val_tn: 191.0000 - val_fn: 2.0000 - val_accuracy: 0.9720 - val_precision: 0.9576 - val_recall: 0.9912 - val_auc: 0.9815
Model training completed
Starting training the model...
Train on 1001 samples, validate on 429 samples
Epoch 1/40
2020-05-16 05:18:41.379455: I tensorflow/core/profiler/lib/profiler_session.cc:225] Profiler session started.

Epoch 00001: accuracy improved from -inf to 0.62038, saving model to /home/ashraf/defect_pred/model/AttentionRNNcamelpara2_01_0.620.h5
1001/1001 - 132s - loss: 0.6498 - tp: 340.0000 - fp: 221.0000 - tn: 281.0000 - fn: 159.0000 - accuracy: 0.6204 - precision: 0.6061 - recall: 0.6814 - auc: 0.6725 - val_loss: 0.6101 - val_tp: 200.0000 - val_fp: 108.0000 - val_tn: 93.0000 - val_fn: 28.0000 - val_accuracy: 0.6830 - val_precision: 0.6494 - val_recall: 0.8772 - val_auc: 0.7642
Epoch 2/40

Epoch 00002: accuracy improved from 0.62038 to 0.76124, saving model to /home/ashraf/defect_pred/model/AttentionRNNcamelpara2_02_0.761.h5
1001/1001 - 89s - loss: 0.5167 - tp: 355.0000 - fp: 95.0000 - tn: 407.0000 - fn: 144.0000 - accuracy: 0.7612 - precision: 0.7889 - recall: 0.7114 - auc: 0.8409 - val_loss: 0.5085 - val_tp: 213.0000 - val_fp: 83.0000 - val_tn: 118.0000 - val_fn: 15.0000 - val_accuracy: 0.7716 - val_precision: 0.7196 - val_recall: 0.9342 - val_auc: 0.8858
Epoch 3/40

Epoch 00003: accuracy improved from 0.76124 to 0.82717, saving model to /home/ashraf/defect_pred/model/AttentionRNNcamelpara2_03_0.827.h5
1001/1001 - 76s - loss: 0.4368 - tp: 420.0000 - fp: 94.0000 - tn: 408.0000 - fn: 79.0000 - accuracy: 0.8272 - precision: 0.8171 - recall: 0.8417 - auc: 0.8882 - val_loss: 0.4482 - val_tp: 197.0000 - val_fp: 50.0000 - val_tn: 151.0000 - val_fn: 31.0000 - val_accuracy: 0.8112 - val_precision: 0.7976 - val_recall: 0.8640 - val_auc: 0.8960
Epoch 4/40

Epoch 00004: accuracy improved from 0.82717 to 0.83816, saving model to /home/ashraf/defect_pred/model/AttentionRNNcamelpara2_04_0.838.h5
1001/1001 - 75s - loss: 0.3991 - tp: 435.0000 - fp: 98.0000 - tn: 404.0000 - fn: 64.0000 - accuracy: 0.8382 - precision: 0.8161 - recall: 0.8717 - auc: 0.9089 - val_loss: 0.4913 - val_tp: 225.0000 - val_fp: 122.0000 - val_tn: 79.0000 - val_fn: 3.0000 - val_accuracy: 0.7086 - val_precision: 0.6484 - val_recall: 0.9868 - val_auc: 0.9486
Epoch 5/40

Epoch 00005: accuracy improved from 0.83816 to 0.91908, saving model to /home/ashraf/defect_pred/model/AttentionRNNcamelpara2_05_0.919.h5
1001/1001 - 74s - loss: 0.2537 - tp: 451.0000 - fp: 33.0000 - tn: 469.0000 - fn: 48.0000 - accuracy: 0.9191 - precision: 0.9318 - recall: 0.9038 - auc: 0.9693 - val_loss: 0.7309 - val_tp: 228.0000 - val_fp: 151.0000 - val_tn: 50.0000 - val_fn: 0.0000e+00 - val_accuracy: 0.6480 - val_precision: 0.6016 - val_recall: 1.0000 - val_auc: 0.9658
Epoch 6/40

Epoch 00006: accuracy improved from 0.91908 to 0.94006, saving model to /home/ashraf/defect_pred/model/AttentionRNNcamelpara2_06_0.940.h5
1001/1001 - 72s - loss: 0.2057 - tp: 473.0000 - fp: 34.0000 - tn: 468.0000 - fn: 26.0000 - accuracy: 0.9401 - precision: 0.9329 - recall: 0.9479 - auc: 0.9771 - val_loss: 0.2815 - val_tp: 216.0000 - val_fp: 36.0000 - val_tn: 165.0000 - val_fn: 12.0000 - val_accuracy: 0.8881 - val_precision: 0.8571 - val_recall: 0.9474 - val_auc: 0.9728
Epoch 7/40

Epoch 00007: accuracy improved from 0.94006 to 0.95704, saving model to /home/ashraf/defect_pred/model/AttentionRNNcamelpara2_07_0.957.h5
1001/1001 - 72s - loss: 0.1517 - tp: 474.0000 - fp: 18.0000 - tn: 484.0000 - fn: 25.0000 - accuracy: 0.9570 - precision: 0.9634 - recall: 0.9499 - auc: 0.9853 - val_loss: 0.2063 - val_tp: 214.0000 - val_fp: 17.0000 - val_tn: 184.0000 - val_fn: 14.0000 - val_accuracy: 0.9277 - val_precision: 0.9264 - val_recall: 0.9386 - val_auc: 0.9815
Epoch 8/40

Epoch 00008: accuracy did not improve from 0.95704
1001/1001 - 74s - loss: 0.1529 - tp: 466.0000 - fp: 16.0000 - tn: 486.0000 - fn: 33.0000 - accuracy: 0.9510 - precision: 0.9668 - recall: 0.9339 - auc: 0.9849 - val_loss: 0.1915 - val_tp: 207.0000 - val_fp: 11.0000 - val_tn: 190.0000 - val_fn: 21.0000 - val_accuracy: 0.9254 - val_precision: 0.9495 - val_recall: 0.9079 - val_auc: 0.9829
Epoch 9/40

Epoch 00009: accuracy improved from 0.95704 to 0.96503, saving model to /home/ashraf/defect_pred/model/AttentionRNNcamelpara2_09_0.965.h5
1001/1001 - 75s - loss: 0.1116 - tp: 473.0000 - fp: 9.0000 - tn: 493.0000 - fn: 26.0000 - accuracy: 0.9650 - precision: 0.9813 - recall: 0.9479 - auc: 0.9911 - val_loss: 0.1804 - val_tp: 209.0000 - val_fp: 11.0000 - val_tn: 190.0000 - val_fn: 19.0000 - val_accuracy: 0.9301 - val_precision: 0.9500 - val_recall: 0.9167 - val_auc: 0.9868
Epoch 10/40

Epoch 00010: accuracy improved from 0.96503 to 0.97003, saving model to /home/ashraf/defect_pred/model/AttentionRNNcamelpara2_10_0.970.h5
1001/1001 - 77s - loss: 0.1001 - tp: 484.0000 - fp: 15.0000 - tn: 487.0000 - fn: 15.0000 - accuracy: 0.9700 - precision: 0.9699 - recall: 0.9699 - auc: 0.9931 - val_loss: 0.1786 - val_tp: 214.0000 - val_fp: 17.0000 - val_tn: 184.0000 - val_fn: 14.0000 - val_accuracy: 0.9277 - val_precision: 0.9264 - val_recall: 0.9386 - val_auc: 0.9842
Epoch 11/40

Epoch 00011: accuracy improved from 0.97003 to 0.98102, saving model to /home/ashraf/defect_pred/model/AttentionRNNcamelpara2_11_0.981.h5
1001/1001 - 73s - loss: 0.0697 - tp: 487.0000 - fp: 7.0000 - tn: 495.0000 - fn: 12.0000 - accuracy: 0.9810 - precision: 0.9858 - recall: 0.9760 - auc: 0.9971 - val_loss: 0.2571 - val_tp: 221.0000 - val_fp: 24.0000 - val_tn: 177.0000 - val_fn: 7.0000 - val_accuracy: 0.9277 - val_precision: 0.9020 - val_recall: 0.9693 - val_auc: 0.9791
Epoch 12/40

Epoch 00012: accuracy improved from 0.98102 to 0.98601, saving model to /home/ashraf/defect_pred/model/AttentionRNNcamelpara2_12_0.986.h5
1001/1001 - 73s - loss: 0.0526 - tp: 491.0000 - fp: 6.0000 - tn: 496.0000 - fn: 8.0000 - accuracy: 0.9860 - precision: 0.9879 - recall: 0.9840 - auc: 0.9973 - val_loss: 0.1503 - val_tp: 216.0000 - val_fp: 10.0000 - val_tn: 191.0000 - val_fn: 12.0000 - val_accuracy: 0.9487 - val_precision: 0.9558 - val_recall: 0.9474 - val_auc: 0.9848
Epoch 13/40

Epoch 00013: accuracy improved from 0.98601 to 0.98801, saving model to /home/ashraf/defect_pred/model/AttentionRNNcamelpara2_13_0.988.h5
1001/1001 - 73s - loss: 0.0456 - tp: 494.0000 - fp: 7.0000 - tn: 495.0000 - fn: 5.0000 - accuracy: 0.9880 - precision: 0.9860 - recall: 0.9900 - auc: 0.9980 - val_loss: 0.1560 - val_tp: 218.0000 - val_fp: 15.0000 - val_tn: 186.0000 - val_fn: 10.0000 - val_accuracy: 0.9417 - val_precision: 0.9356 - val_recall: 0.9561 - val_auc: 0.9847
Epoch 14/40

Epoch 00014: accuracy improved from 0.98801 to 0.99101, saving model to /home/ashraf/defect_pred/model/AttentionRNNcamelpara2_14_0.991.h5
1001/1001 - 77s - loss: 0.0351 - tp: 494.0000 - fp: 4.0000 - tn: 498.0000 - fn: 5.0000 - accuracy: 0.9910 - precision: 0.9920 - recall: 0.9900 - auc: 0.9986 - val_loss: 0.1530 - val_tp: 223.0000 - val_fp: 15.0000 - val_tn: 186.0000 - val_fn: 5.0000 - val_accuracy: 0.9534 - val_precision: 0.9370 - val_recall: 0.9781 - val_auc: 0.9850
Epoch 15/40

Epoch 00015: accuracy improved from 0.99101 to 0.99301, saving model to /home/ashraf/defect_pred/model/AttentionRNNcamelpara2_15_0.993.h5
1001/1001 - 73s - loss: 0.0276 - tp: 495.0000 - fp: 3.0000 - tn: 499.0000 - fn: 4.0000 - accuracy: 0.9930 - precision: 0.9940 - recall: 0.9920 - auc: 0.9990 - val_loss: 0.1602 - val_tp: 225.0000 - val_fp: 14.0000 - val_tn: 187.0000 - val_fn: 3.0000 - val_accuracy: 0.9604 - val_precision: 0.9414 - val_recall: 0.9868 - val_auc: 0.9852
Epoch 16/40

Epoch 00016: accuracy did not improve from 0.99301
1001/1001 - 72s - loss: 0.0316 - tp: 495.0000 - fp: 4.0000 - tn: 498.0000 - fn: 4.0000 - accuracy: 0.9920 - precision: 0.9920 - recall: 0.9920 - auc: 0.9992 - val_loss: 0.1700 - val_tp: 225.0000 - val_fp: 19.0000 - val_tn: 182.0000 - val_fn: 3.0000 - val_accuracy: 0.9487 - val_precision: 0.9221 - val_recall: 0.9868 - val_auc: 0.9835
Epoch 17/40

Epoch 00017: accuracy improved from 0.99301 to 0.99501, saving model to /home/ashraf/defect_pred/model/AttentionRNNcamelpara2_17_0.995.h5
1001/1001 - 73s - loss: 0.0223 - tp: 496.0000 - fp: 2.0000 - tn: 500.0000 - fn: 3.0000 - accuracy: 0.9950 - precision: 0.9960 - recall: 0.9940 - auc: 0.9995 - val_loss: 0.1648 - val_tp: 225.0000 - val_fp: 14.0000 - val_tn: 187.0000 - val_fn: 3.0000 - val_accuracy: 0.9604 - val_precision: 0.9414 - val_recall: 0.9868 - val_auc: 0.9824
Epoch 18/40

Epoch 00018: accuracy improved from 0.99501 to 0.99600, saving model to /home/ashraf/defect_pred/model/AttentionRNNcamelpara2_18_0.996.h5
1001/1001 - 72s - loss: 0.0202 - tp: 498.0000 - fp: 3.0000 - tn: 499.0000 - fn: 1.0000 - accuracy: 0.9960 - precision: 0.9940 - recall: 0.9980 - auc: 0.9998 - val_loss: 0.1695 - val_tp: 225.0000 - val_fp: 14.0000 - val_tn: 187.0000 - val_fn: 3.0000 - val_accuracy: 0.9604 - val_precision: 0.9414 - val_recall: 0.9868 - val_auc: 0.9826
Epoch 19/40

Epoch 00019: accuracy did not improve from 0.99600
1001/1001 - 72s - loss: 0.0131 - tp: 497.0000 - fp: 2.0000 - tn: 500.0000 - fn: 2.0000 - accuracy: 0.9960 - precision: 0.9960 - recall: 0.9960 - auc: 0.9999 - val_loss: 0.1959 - val_tp: 228.0000 - val_fp: 19.0000 - val_tn: 182.0000 - val_fn: 0.0000e+00 - val_accuracy: 0.9557 - val_precision: 0.9231 - val_recall: 1.0000 - val_auc: 0.9777
Epoch 20/40

Epoch 00020: accuracy improved from 0.99600 to 0.99800, saving model to /home/ashraf/defect_pred/model/AttentionRNNcamelpara2_20_0.998.h5
1001/1001 - 75s - loss: 0.0092 - tp: 498.0000 - fp: 1.0000 - tn: 501.0000 - fn: 1.0000 - accuracy: 0.9980 - precision: 0.9980 - recall: 0.9980 - auc: 1.0000 - val_loss: 0.1847 - val_tp: 228.0000 - val_fp: 17.0000 - val_tn: 184.0000 - val_fn: 0.0000e+00 - val_accuracy: 0.9604 - val_precision: 0.9306 - val_recall: 1.0000 - val_auc: 0.9778
Epoch 21/40

Epoch 00021: accuracy did not improve from 0.99800
1001/1001 - 72s - loss: 0.0221 - tp: 496.0000 - fp: 2.0000 - tn: 500.0000 - fn: 3.0000 - accuracy: 0.9950 - precision: 0.9960 - recall: 0.9940 - auc: 0.9988 - val_loss: 0.1832 - val_tp: 226.0000 - val_fp: 16.0000 - val_tn: 185.0000 - val_fn: 2.0000 - val_accuracy: 0.9580 - val_precision: 0.9339 - val_recall: 0.9912 - val_auc: 0.9812
Epoch 22/40

Epoch 00022: accuracy improved from 0.99800 to 0.99900, saving model to /home/ashraf/defect_pred/model/AttentionRNNcamelpara2_22_0.999.h5
1001/1001 - 72s - loss: 0.0059 - tp: 499.0000 - fp: 1.0000 - tn: 501.0000 - fn: 0.0000e+00 - accuracy: 0.9990 - precision: 0.9980 - recall: 1.0000 - auc: 1.0000 - val_loss: 0.2013 - val_tp: 228.0000 - val_fp: 18.0000 - val_tn: 183.0000 - val_fn: 0.0000e+00 - val_accuracy: 0.9580 - val_precision: 0.9268 - val_recall: 1.0000 - val_auc: 0.9776
Epoch 23/40

Epoch 00023: accuracy did not improve from 0.99900
1001/1001 - 73s - loss: 0.0051 - tp: 499.0000 - fp: 1.0000 - tn: 501.0000 - fn: 0.0000e+00 - accuracy: 0.9990 - precision: 0.9980 - recall: 1.0000 - auc: 1.0000 - val_loss: 0.2059 - val_tp: 226.0000 - val_fp: 17.0000 - val_tn: 184.0000 - val_fn: 2.0000 - val_accuracy: 0.9557 - val_precision: 0.9300 - val_recall: 0.9912 - val_auc: 0.9756
Epoch 24/40

Epoch 00024: accuracy did not improve from 0.99900
1001/1001 - 73s - loss: 0.0033 - tp: 499.0000 - fp: 1.0000 - tn: 501.0000 - fn: 0.0000e+00 - accuracy: 0.9990 - precision: 0.9980 - recall: 1.0000 - auc: 1.0000 - val_loss: 0.2122 - val_tp: 223.0000 - val_fp: 14.0000 - val_tn: 187.0000 - val_fn: 5.0000 - val_accuracy: 0.9557 - val_precision: 0.9409 - val_recall: 0.9781 - val_auc: 0.9778
Epoch 25/40

Epoch 00025: accuracy did not improve from 0.99900
1001/1001 - 72s - loss: 0.0017 - tp: 499.0000 - fp: 1.0000 - tn: 501.0000 - fn: 0.0000e+00 - accuracy: 0.9990 - precision: 0.9980 - recall: 1.0000 - auc: 1.0000 - val_loss: 0.2516 - val_tp: 226.0000 - val_fp: 16.0000 - val_tn: 185.0000 - val_fn: 2.0000 - val_accuracy: 0.9580 - val_precision: 0.9339 - val_recall: 0.9912 - val_auc: 0.9756
Epoch 26/40

Epoch 00026: accuracy did not improve from 0.99900
1001/1001 - 72s - loss: 0.0419 - tp: 494.0000 - fp: 1.0000 - tn: 501.0000 - fn: 5.0000 - accuracy: 0.9940 - precision: 0.9980 - recall: 0.9900 - auc: 0.9949 - val_loss: 0.2784 - val_tp: 226.0000 - val_fp: 18.0000 - val_tn: 183.0000 - val_fn: 2.0000 - val_accuracy: 0.9534 - val_precision: 0.9262 - val_recall: 0.9912 - val_auc: 0.9732
Epoch 27/40

Epoch 00027: accuracy improved from 0.99900 to 1.00000, saving model to /home/ashraf/defect_pred/model/AttentionRNNcamelpara2_27_1.000.h5
1001/1001 - 73s - loss: 3.9051e-04 - tp: 499.0000 - fp: 0.0000e+00 - tn: 502.0000 - fn: 0.0000e+00 - accuracy: 1.0000 - precision: 1.0000 - recall: 1.0000 - auc: 1.0000 - val_loss: 0.2721 - val_tp: 226.0000 - val_fp: 18.0000 - val_tn: 183.0000 - val_fn: 2.0000 - val_accuracy: 0.9534 - val_precision: 0.9262 - val_recall: 0.9912 - val_auc: 0.9733
Epoch 28/40

Epoch 00028: accuracy did not improve from 1.00000
1001/1001 - 73s - loss: 3.0013e-04 - tp: 499.0000 - fp: 0.0000e+00 - tn: 502.0000 - fn: 0.0000e+00 - accuracy: 1.0000 - precision: 1.0000 - recall: 1.0000 - auc: 1.0000 - val_loss: 0.2777 - val_tp: 226.0000 - val_fp: 16.0000 - val_tn: 185.0000 - val_fn: 2.0000 - val_accuracy: 0.9580 - val_precision: 0.9339 - val_recall: 0.9912 - val_auc: 0.9695
Epoch 29/40

Epoch 00029: accuracy did not improve from 1.00000
1001/1001 - 72s - loss: 2.7534e-04 - tp: 499.0000 - fp: 0.0000e+00 - tn: 502.0000 - fn: 0.0000e+00 - accuracy: 1.0000 - precision: 1.0000 - recall: 1.0000 - auc: 1.0000 - val_loss: 0.3170 - val_tp: 226.0000 - val_fp: 18.0000 - val_tn: 183.0000 - val_fn: 2.0000 - val_accuracy: 0.9534 - val_precision: 0.9262 - val_recall: 0.9912 - val_auc: 0.9600
Epoch 30/40

Epoch 00030: accuracy did not improve from 1.00000
1001/1001 - 72s - loss: 5.9842e-04 - tp: 499.0000 - fp: 0.0000e+00 - tn: 502.0000 - fn: 0.0000e+00 - accuracy: 1.0000 - precision: 1.0000 - recall: 1.0000 - auc: 1.0000 - val_loss: 0.2779 - val_tp: 223.0000 - val_fp: 14.0000 - val_tn: 187.0000 - val_fn: 5.0000 - val_accuracy: 0.9557 - val_precision: 0.9409 - val_recall: 0.9781 - val_auc: 0.9696
Epoch 31/40

Epoch 00031: accuracy did not improve from 1.00000
1001/1001 - 72s - loss: 1.7789e-04 - tp: 499.0000 - fp: 0.0000e+00 - tn: 502.0000 - fn: 0.0000e+00 - accuracy: 1.0000 - precision: 1.0000 - recall: 1.0000 - auc: 1.0000 - val_loss: 0.3094 - val_tp: 226.0000 - val_fp: 16.0000 - val_tn: 185.0000 - val_fn: 2.0000 - val_accuracy: 0.9580 - val_precision: 0.9339 - val_recall: 0.9912 - val_auc: 0.9625
Epoch 32/40

Epoch 00032: accuracy did not improve from 1.00000
1001/1001 - 72s - loss: 6.1230e-05 - tp: 499.0000 - fp: 0.0000e+00 - tn: 502.0000 - fn: 0.0000e+00 - accuracy: 1.0000 - precision: 1.0000 - recall: 1.0000 - auc: 1.0000 - val_loss: 0.3205 - val_tp: 226.0000 - val_fp: 15.0000 - val_tn: 186.0000 - val_fn: 2.0000 - val_accuracy: 0.9604 - val_precision: 0.9378 - val_recall: 0.9912 - val_auc: 0.9625
Epoch 33/40

Epoch 00033: accuracy did not improve from 1.00000
1001/1001 - 73s - loss: 5.0964e-05 - tp: 499.0000 - fp: 0.0000e+00 - tn: 502.0000 - fn: 0.0000e+00 - accuracy: 1.0000 - precision: 1.0000 - recall: 1.0000 - auc: 1.0000 - val_loss: 0.3278 - val_tp: 226.0000 - val_fp: 15.0000 - val_tn: 186.0000 - val_fn: 2.0000 - val_accuracy: 0.9604 - val_precision: 0.9378 - val_recall: 0.9912 - val_auc: 0.9675
Epoch 34/40

Epoch 00034: accuracy did not improve from 1.00000
1001/1001 - 72s - loss: 4.2832e-05 - tp: 499.0000 - fp: 0.0000e+00 - tn: 502.0000 - fn: 0.0000e+00 - accuracy: 1.0000 - precision: 1.0000 - recall: 1.0000 - auc: 1.0000 - val_loss: 0.3795 - val_tp: 226.0000 - val_fp: 18.0000 - val_tn: 183.0000 - val_fn: 2.0000 - val_accuracy: 0.9534 - val_precision: 0.9262 - val_recall: 0.9912 - val_auc: 0.9626
Epoch 35/40

Epoch 00035: accuracy did not improve from 1.00000
1001/1001 - 73s - loss: 0.0176 - tp: 498.0000 - fp: 1.0000 - tn: 501.0000 - fn: 1.0000 - accuracy: 0.9980 - precision: 0.9980 - recall: 0.9980 - auc: 0.9980 - val_loss: 0.4229 - val_tp: 226.0000 - val_fp: 20.0000 - val_tn: 181.0000 - val_fn: 2.0000 - val_accuracy: 0.9487 - val_precision: 0.9187 - val_recall: 0.9912 - val_auc: 0.9575
Epoch 36/40

Epoch 00036: accuracy did not improve from 1.00000
1001/1001 - 74s - loss: 0.0094 - tp: 498.0000 - fp: 1.0000 - tn: 501.0000 - fn: 1.0000 - accuracy: 0.9980 - precision: 0.9980 - recall: 0.9980 - auc: 0.9990 - val_loss: 0.4314 - val_tp: 226.0000 - val_fp: 19.0000 - val_tn: 182.0000 - val_fn: 2.0000 - val_accuracy: 0.9510 - val_precision: 0.9224 - val_recall: 0.9912 - val_auc: 0.9550
Epoch 37/40

Epoch 00037: accuracy did not improve from 1.00000
1001/1001 - 72s - loss: 4.9385e-05 - tp: 499.0000 - fp: 0.0000e+00 - tn: 502.0000 - fn: 0.0000e+00 - accuracy: 1.0000 - precision: 1.0000 - recall: 1.0000 - auc: 1.0000 - val_loss: 0.4092 - val_tp: 226.0000 - val_fp: 18.0000 - val_tn: 183.0000 - val_fn: 2.0000 - val_accuracy: 0.9534 - val_precision: 0.9262 - val_recall: 0.9912 - val_auc: 0.9575
Epoch 38/40

Epoch 00038: accuracy did not improve from 1.00000
1001/1001 - 72s - loss: 2.8046e-05 - tp: 499.0000 - fp: 0.0000e+00 - tn: 502.0000 - fn: 0.0000e+00 - accuracy: 1.0000 - precision: 1.0000 - recall: 1.0000 - auc: 1.0000 - val_loss: 0.3918 - val_tp: 226.0000 - val_fp: 17.0000 - val_tn: 184.0000 - val_fn: 2.0000 - val_accuracy: 0.9557 - val_precision: 0.9300 - val_recall: 0.9912 - val_auc: 0.9576
Epoch 39/40

Epoch 00039: accuracy did not improve from 1.00000
1001/1001 - 72s - loss: 1.5417e-05 - tp: 499.0000 - fp: 0.0000e+00 - tn: 502.0000 - fn: 0.0000e+00 - accuracy: 1.0000 - precision: 1.0000 - recall: 1.0000 - auc: 1.0000 - val_loss: 0.3742 - val_tp: 226.0000 - val_fp: 15.0000 - val_tn: 186.0000 - val_fn: 2.0000 - val_accuracy: 0.9604 - val_precision: 0.9378 - val_recall: 0.9912 - val_auc: 0.9625
Epoch 40/40

Epoch 00040: accuracy did not improve from 1.00000
1001/1001 - 72s - loss: 1.2245e-05 - tp: 499.0000 - fp: 0.0000e+00 - tn: 502.0000 - fn: 0.0000e+00 - accuracy: 1.0000 - precision: 1.0000 - recall: 1.0000 - auc: 1.0000 - val_loss: 0.3869 - val_tp: 223.0000 - val_fp: 16.0000 - val_tn: 185.0000 - val_fn: 5.0000 - val_accuracy: 0.9510 - val_precision: 0.9331 - val_recall: 0.9781 - val_auc: 0.9650
Model training completed
Starting training the model...
Train on 1001 samples, validate on 429 samples
Epoch 1/40
2020-05-16 06:08:37.640088: I tensorflow/core/profiler/lib/profiler_session.cc:225] Profiler session started.

Epoch 00001: accuracy improved from -inf to 0.62837, saving model to /home/ashraf/defect_pred/model/AttentionRNNcamelpara3_01_0.628.h5
1001/1001 - 85s - loss: 0.6561 - tp: 349.0000 - fp: 222.0000 - tn: 280.0000 - fn: 150.0000 - accuracy: 0.6284 - precision: 0.6112 - recall: 0.6994 - auc: 0.6607 - val_loss: 0.6258 - val_tp: 205.0000 - val_fp: 123.0000 - val_tn: 78.0000 - val_fn: 23.0000 - val_accuracy: 0.6597 - val_precision: 0.6250 - val_recall: 0.8991 - val_auc: 0.7689
Epoch 2/40

Epoch 00002: accuracy improved from 0.62837 to 0.73427, saving model to /home/ashraf/defect_pred/model/AttentionRNNcamelpara3_02_0.734.h5
1001/1001 - 76s - loss: 0.5447 - tp: 358.0000 - fp: 125.0000 - tn: 377.0000 - fn: 141.0000 - accuracy: 0.7343 - precision: 0.7412 - recall: 0.7174 - auc: 0.8152 - val_loss: 0.5250 - val_tp: 206.0000 - val_fp: 95.0000 - val_tn: 106.0000 - val_fn: 22.0000 - val_accuracy: 0.7273 - val_precision: 0.6844 - val_recall: 0.9035 - val_auc: 0.8718
Epoch 3/40

Epoch 00003: accuracy improved from 0.73427 to 0.85714, saving model to /home/ashraf/defect_pred/model/AttentionRNNcamelpara3_03_0.857.h5
1001/1001 - 75s - loss: 0.3736 - tp: 408.0000 - fp: 52.0000 - tn: 450.0000 - fn: 91.0000 - accuracy: 0.8571 - precision: 0.8870 - recall: 0.8176 - auc: 0.9229 - val_loss: 0.4676 - val_tp: 219.0000 - val_fp: 79.0000 - val_tn: 122.0000 - val_fn: 9.0000 - val_accuracy: 0.7949 - val_precision: 0.7349 - val_recall: 0.9605 - val_auc: 0.9362
Epoch 4/40

Epoch 00004: accuracy improved from 0.85714 to 0.91409, saving model to /home/ashraf/defect_pred/model/AttentionRNNcamelpara3_04_0.914.h5
1001/1001 - 75s - loss: 0.2576 - tp: 445.0000 - fp: 32.0000 - tn: 470.0000 - fn: 54.0000 - accuracy: 0.9141 - precision: 0.9329 - recall: 0.8918 - auc: 0.9642 - val_loss: 0.3473 - val_tp: 214.0000 - val_fp: 46.0000 - val_tn: 155.0000 - val_fn: 14.0000 - val_accuracy: 0.8601 - val_precision: 0.8231 - val_recall: 0.9386 - val_auc: 0.9619
Epoch 5/40

Epoch 00005: accuracy improved from 0.91409 to 0.93706, saving model to /home/ashraf/defect_pred/model/AttentionRNNcamelpara3_05_0.937.h5
1001/1001 - 77s - loss: 0.1837 - tp: 460.0000 - fp: 24.0000 - tn: 478.0000 - fn: 39.0000 - accuracy: 0.9371 - precision: 0.9504 - recall: 0.9218 - auc: 0.9792 - val_loss: 0.2340 - val_tp: 210.0000 - val_fp: 20.0000 - val_tn: 181.0000 - val_fn: 18.0000 - val_accuracy: 0.9114 - val_precision: 0.9130 - val_recall: 0.9211 - val_auc: 0.9728
Epoch 6/40

Epoch 00006: accuracy improved from 0.93706 to 0.95904, saving model to /home/ashraf/defect_pred/model/AttentionRNNcamelpara3_06_0.959.h5
1001/1001 - 75s - loss: 0.1398 - tp: 472.0000 - fp: 14.0000 - tn: 488.0000 - fn: 27.0000 - accuracy: 0.9590 - precision: 0.9712 - recall: 0.9459 - auc: 0.9869 - val_loss: 0.1966 - val_tp: 209.0000 - val_fp: 13.0000 - val_tn: 188.0000 - val_fn: 19.0000 - val_accuracy: 0.9254 - val_precision: 0.9414 - val_recall: 0.9167 - val_auc: 0.9799
Epoch 7/40

Epoch 00007: accuracy improved from 0.95904 to 0.96503, saving model to /home/ashraf/defect_pred/model/AttentionRNNcamelpara3_07_0.965.h5
1001/1001 - 76s - loss: 0.1164 - tp: 479.0000 - fp: 15.0000 - tn: 487.0000 - fn: 20.0000 - accuracy: 0.9650 - precision: 0.9696 - recall: 0.9599 - auc: 0.9919 - val_loss: 0.1756 - val_tp: 212.0000 - val_fp: 12.0000 - val_tn: 189.0000 - val_fn: 16.0000 - val_accuracy: 0.9347 - val_precision: 0.9464 - val_recall: 0.9298 - val_auc: 0.9817
Epoch 8/40

Epoch 00008: accuracy improved from 0.96503 to 0.97502, saving model to /home/ashraf/defect_pred/model/AttentionRNNcamelpara3_08_0.975.h5
1001/1001 - 75s - loss: 0.0859 - tp: 484.0000 - fp: 10.0000 - tn: 492.0000 - fn: 15.0000 - accuracy: 0.9750 - precision: 0.9798 - recall: 0.9699 - auc: 0.9959 - val_loss: 0.1588 - val_tp: 216.0000 - val_fp: 11.0000 - val_tn: 190.0000 - val_fn: 12.0000 - val_accuracy: 0.9464 - val_precision: 0.9515 - val_recall: 0.9474 - val_auc: 0.9866
Epoch 9/40

Epoch 00009: accuracy improved from 0.97502 to 0.97902, saving model to /home/ashraf/defect_pred/model/AttentionRNNcamelpara3_09_0.979.h5
1001/1001 - 75s - loss: 0.0654 - tp: 488.0000 - fp: 10.0000 - tn: 492.0000 - fn: 11.0000 - accuracy: 0.9790 - precision: 0.9799 - recall: 0.9780 - auc: 0.9971 - val_loss: 0.1537 - val_tp: 222.0000 - val_fp: 15.0000 - val_tn: 186.0000 - val_fn: 6.0000 - val_accuracy: 0.9510 - val_precision: 0.9367 - val_recall: 0.9737 - val_auc: 0.9879
Epoch 10/40

Epoch 00010: accuracy improved from 0.97902 to 0.98501, saving model to /home/ashraf/defect_pred/model/AttentionRNNcamelpara3_10_0.985.h5
1001/1001 - 76s - loss: 0.0501 - tp: 492.0000 - fp: 8.0000 - tn: 494.0000 - fn: 7.0000 - accuracy: 0.9850 - precision: 0.9840 - recall: 0.9860 - auc: 0.9982 - val_loss: 0.1469 - val_tp: 222.0000 - val_fp: 15.0000 - val_tn: 186.0000 - val_fn: 6.0000 - val_accuracy: 0.9510 - val_precision: 0.9367 - val_recall: 0.9737 - val_auc: 0.9896
Epoch 11/40

Epoch 00011: accuracy improved from 0.98501 to 0.99001, saving model to /home/ashraf/defect_pred/model/AttentionRNNcamelpara3_11_0.990.h5
1001/1001 - 75s - loss: 0.0372 - tp: 494.0000 - fp: 5.0000 - tn: 497.0000 - fn: 5.0000 - accuracy: 0.9900 - precision: 0.9900 - recall: 0.9900 - auc: 0.9990 - val_loss: 0.1547 - val_tp: 223.0000 - val_fp: 17.0000 - val_tn: 184.0000 - val_fn: 5.0000 - val_accuracy: 0.9487 - val_precision: 0.9292 - val_recall: 0.9781 - val_auc: 0.9866
Epoch 12/40

Epoch 00012: accuracy did not improve from 0.99001
1001/1001 - 106s - loss: 0.0277 - tp: 493.0000 - fp: 4.0000 - tn: 498.0000 - fn: 6.0000 - accuracy: 0.9900 - precision: 0.9920 - recall: 0.9880 - auc: 0.9996 - val_loss: 0.1782 - val_tp: 224.0000 - val_fp: 18.0000 - val_tn: 183.0000 - val_fn: 4.0000 - val_accuracy: 0.9487 - val_precision: 0.9256 - val_recall: 0.9825 - val_auc: 0.9859
Epoch 13/40

Epoch 00013: accuracy improved from 0.99001 to 0.99201, saving model to /home/ashraf/defect_pred/model/AttentionRNNcamelpara3_13_0.992.h5
1001/1001 - 149s - loss: 0.0212 - tp: 495.0000 - fp: 4.0000 - tn: 498.0000 - fn: 4.0000 - accuracy: 0.9920 - precision: 0.9920 - recall: 0.9920 - auc: 0.9998 - val_loss: 0.1751 - val_tp: 225.0000 - val_fp: 16.0000 - val_tn: 185.0000 - val_fn: 3.0000 - val_accuracy: 0.9557 - val_precision: 0.9336 - val_recall: 0.9868 - val_auc: 0.9804
Epoch 14/40

Epoch 00014: accuracy improved from 0.99201 to 0.99401, saving model to /home/ashraf/defect_pred/model/AttentionRNNcamelpara3_14_0.994.h5
1001/1001 - 88s - loss: 0.0159 - tp: 496.0000 - fp: 3.0000 - tn: 499.0000 - fn: 3.0000 - accuracy: 0.9940 - precision: 0.9940 - recall: 0.9940 - auc: 0.9999 - val_loss: 0.1877 - val_tp: 225.0000 - val_fp: 16.0000 - val_tn: 185.0000 - val_fn: 3.0000 - val_accuracy: 0.9557 - val_precision: 0.9336 - val_recall: 0.9868 - val_auc: 0.9788
Epoch 15/40

Epoch 00015: accuracy improved from 0.99401 to 0.99600, saving model to /home/ashraf/defect_pred/model/AttentionRNNcamelpara3_15_0.996.h5
1001/1001 - 76s - loss: 0.0196 - tp: 497.0000 - fp: 2.0000 - tn: 500.0000 - fn: 2.0000 - accuracy: 0.9960 - precision: 0.9960 - recall: 0.9960 - auc: 0.9997 - val_loss: 0.1952 - val_tp: 226.0000 - val_fp: 16.0000 - val_tn: 185.0000 - val_fn: 2.0000 - val_accuracy: 0.9580 - val_precision: 0.9339 - val_recall: 0.9912 - val_auc: 0.9769
Epoch 16/40

Epoch 00016: accuracy improved from 0.99600 to 0.99700, saving model to /home/ashraf/defect_pred/model/AttentionRNNcamelpara3_16_0.997.h5
1001/1001 - 76s - loss: 0.0103 - tp: 498.0000 - fp: 2.0000 - tn: 500.0000 - fn: 1.0000 - accuracy: 0.9970 - precision: 0.9960 - recall: 0.9980 - auc: 0.9999 - val_loss: 0.2053 - val_tp: 226.0000 - val_fp: 16.0000 - val_tn: 185.0000 - val_fn: 2.0000 - val_accuracy: 0.9580 - val_precision: 0.9339 - val_recall: 0.9912 - val_auc: 0.9771
Epoch 17/40

Epoch 00017: accuracy improved from 0.99700 to 0.99800, saving model to /home/ashraf/defect_pred/model/AttentionRNNcamelpara3_17_0.998.h5
1001/1001 - 76s - loss: 0.0076 - tp: 498.0000 - fp: 1.0000 - tn: 501.0000 - fn: 1.0000 - accuracy: 0.9980 - precision: 0.9980 - recall: 0.9980 - auc: 1.0000 - val_loss: 0.2224 - val_tp: 225.0000 - val_fp: 16.0000 - val_tn: 185.0000 - val_fn: 3.0000 - val_accuracy: 0.9557 - val_precision: 0.9336 - val_recall: 0.9868 - val_auc: 0.9749
Epoch 18/40

Epoch 00018: accuracy improved from 0.99800 to 0.99900, saving model to /home/ashraf/defect_pred/model/AttentionRNNcamelpara3_18_0.999.h5
1001/1001 - 76s - loss: 0.0054 - tp: 499.0000 - fp: 1.0000 - tn: 501.0000 - fn: 0.0000e+00 - accuracy: 0.9990 - precision: 0.9980 - recall: 1.0000 - auc: 1.0000 - val_loss: 0.2506 - val_tp: 225.0000 - val_fp: 16.0000 - val_tn: 185.0000 - val_fn: 3.0000 - val_accuracy: 0.9557 - val_precision: 0.9336 - val_recall: 0.9868 - val_auc: 0.9728
Epoch 19/40

Epoch 00019: accuracy did not improve from 0.99900
1001/1001 - 76s - loss: 0.0242 - tp: 492.0000 - fp: 2.0000 - tn: 500.0000 - fn: 7.0000 - accuracy: 0.9910 - precision: 0.9960 - recall: 0.9860 - auc: 0.9979 - val_loss: 0.2446 - val_tp: 225.0000 - val_fp: 16.0000 - val_tn: 185.0000 - val_fn: 3.0000 - val_accuracy: 0.9557 - val_precision: 0.9336 - val_recall: 0.9868 - val_auc: 0.9701
Epoch 20/40

Epoch 00020: accuracy did not improve from 0.99900
1001/1001 - 75s - loss: 0.0140 - tp: 497.0000 - fp: 1.0000 - tn: 501.0000 - fn: 2.0000 - accuracy: 0.9970 - precision: 0.9980 - recall: 0.9960 - auc: 0.9998 - val_loss: 0.2501 - val_tp: 226.0000 - val_fp: 16.0000 - val_tn: 185.0000 - val_fn: 2.0000 - val_accuracy: 0.9580 - val_precision: 0.9339 - val_recall: 0.9912 - val_auc: 0.9683
Epoch 21/40

Epoch 00021: accuracy did not improve from 0.99900
1001/1001 - 75s - loss: 0.0037 - tp: 499.0000 - fp: 1.0000 - tn: 501.0000 - fn: 0.0000e+00 - accuracy: 0.9990 - precision: 0.9980 - recall: 1.0000 - auc: 1.0000 - val_loss: 0.2447 - val_tp: 226.0000 - val_fp: 16.0000 - val_tn: 185.0000 - val_fn: 2.0000 - val_accuracy: 0.9580 - val_precision: 0.9339 - val_recall: 0.9912 - val_auc: 0.9682
Epoch 22/40

Epoch 00022: accuracy improved from 0.99900 to 1.00000, saving model to /home/ashraf/defect_pred/model/AttentionRNNcamelpara3_22_1.000.h5
1001/1001 - 75s - loss: 0.0011 - tp: 499.0000 - fp: 0.0000e+00 - tn: 502.0000 - fn: 0.0000e+00 - accuracy: 1.0000 - precision: 1.0000 - recall: 1.0000 - auc: 1.0000 - val_loss: 0.2707 - val_tp: 226.0000 - val_fp: 16.0000 - val_tn: 185.0000 - val_fn: 2.0000 - val_accuracy: 0.9580 - val_precision: 0.9339 - val_recall: 0.9912 - val_auc: 0.9658
Epoch 23/40

Epoch 00023: accuracy did not improve from 1.00000
1001/1001 - 75s - loss: 4.4073e-04 - tp: 499.0000 - fp: 0.0000e+00 - tn: 502.0000 - fn: 0.0000e+00 - accuracy: 1.0000 - precision: 1.0000 - recall: 1.0000 - auc: 1.0000 - val_loss: 0.3026 - val_tp: 226.0000 - val_fp: 16.0000 - val_tn: 185.0000 - val_fn: 2.0000 - val_accuracy: 0.9580 - val_precision: 0.9339 - val_recall: 0.9912 - val_auc: 0.9614
Epoch 24/40

Epoch 00024: accuracy did not improve from 1.00000
1001/1001 - 76s - loss: 2.3938e-04 - tp: 499.0000 - fp: 0.0000e+00 - tn: 502.0000 - fn: 0.0000e+00 - accuracy: 1.0000 - precision: 1.0000 - recall: 1.0000 - auc: 1.0000 - val_loss: 0.3357 - val_tp: 226.0000 - val_fp: 16.0000 - val_tn: 185.0000 - val_fn: 2.0000 - val_accuracy: 0.9580 - val_precision: 0.9339 - val_recall: 0.9912 - val_auc: 0.9616
Epoch 25/40

Epoch 00025: accuracy did not improve from 1.00000
1001/1001 - 77s - loss: 7.7964e-05 - tp: 499.0000 - fp: 0.0000e+00 - tn: 502.0000 - fn: 0.0000e+00 - accuracy: 1.0000 - precision: 1.0000 - recall: 1.0000 - auc: 1.0000 - val_loss: 0.3730 - val_tp: 226.0000 - val_fp: 16.0000 - val_tn: 185.0000 - val_fn: 2.0000 - val_accuracy: 0.9580 - val_precision: 0.9339 - val_recall: 0.9912 - val_auc: 0.9577
Epoch 26/40

Epoch 00026: accuracy did not improve from 1.00000
1001/1001 - 75s - loss: 6.1579e-05 - tp: 499.0000 - fp: 0.0000e+00 - tn: 502.0000 - fn: 0.0000e+00 - accuracy: 1.0000 - precision: 1.0000 - recall: 1.0000 - auc: 1.0000 - val_loss: 0.3964 - val_tp: 226.0000 - val_fp: 15.0000 - val_tn: 186.0000 - val_fn: 2.0000 - val_accuracy: 0.9604 - val_precision: 0.9378 - val_recall: 0.9912 - val_auc: 0.9578
Epoch 27/40

Epoch 00027: accuracy did not improve from 1.00000
1001/1001 - 78s - loss: 1.9216e-05 - tp: 499.0000 - fp: 0.0000e+00 - tn: 502.0000 - fn: 0.0000e+00 - accuracy: 1.0000 - precision: 1.0000 - recall: 1.0000 - auc: 1.0000 - val_loss: 0.4328 - val_tp: 226.0000 - val_fp: 16.0000 - val_tn: 185.0000 - val_fn: 2.0000 - val_accuracy: 0.9580 - val_precision: 0.9339 - val_recall: 0.9912 - val_auc: 0.9577
Epoch 28/40

Epoch 00028: accuracy did not improve from 1.00000
1001/1001 - 75s - loss: 0.0368 - tp: 496.0000 - fp: 4.0000 - tn: 498.0000 - fn: 3.0000 - accuracy: 0.9930 - precision: 0.9920 - recall: 0.9940 - auc: 0.9989 - val_loss: 0.4478 - val_tp: 228.0000 - val_fp: 23.0000 - val_tn: 178.0000 - val_fn: 0.0000e+00 - val_accuracy: 0.9464 - val_precision: 0.9084 - val_recall: 1.0000 - val_auc: 0.9571
Epoch 29/40

Epoch 00029: accuracy did not improve from 1.00000
1001/1001 - 76s - loss: 9.3056e-04 - tp: 499.0000 - fp: 0.0000e+00 - tn: 502.0000 - fn: 0.0000e+00 - accuracy: 1.0000 - precision: 1.0000 - recall: 1.0000 - auc: 1.0000 - val_loss: 0.3836 - val_tp: 226.0000 - val_fp: 20.0000 - val_tn: 181.0000 - val_fn: 2.0000 - val_accuracy: 0.9487 - val_precision: 0.9187 - val_recall: 0.9912 - val_auc: 0.9597
Epoch 30/40

Epoch 00030: accuracy did not improve from 1.00000
1001/1001 - 75s - loss: 7.2487e-05 - tp: 499.0000 - fp: 0.0000e+00 - tn: 502.0000 - fn: 0.0000e+00 - accuracy: 1.0000 - precision: 1.0000 - recall: 1.0000 - auc: 1.0000 - val_loss: 0.3828 - val_tp: 226.0000 - val_fp: 20.0000 - val_tn: 181.0000 - val_fn: 2.0000 - val_accuracy: 0.9487 - val_precision: 0.9187 - val_recall: 0.9912 - val_auc: 0.9621
Epoch 31/40

Epoch 00031: accuracy did not improve from 1.00000
1001/1001 - 75s - loss: 6.0284e-05 - tp: 499.0000 - fp: 0.0000e+00 - tn: 502.0000 - fn: 0.0000e+00 - accuracy: 1.0000 - precision: 1.0000 - recall: 1.0000 - auc: 1.0000 - val_loss: 0.3861 - val_tp: 226.0000 - val_fp: 20.0000 - val_tn: 181.0000 - val_fn: 2.0000 - val_accuracy: 0.9487 - val_precision: 0.9187 - val_recall: 0.9912 - val_auc: 0.9621
Epoch 32/40

Epoch 00032: accuracy did not improve from 1.00000
1001/1001 - 75s - loss: 3.5245e-05 - tp: 499.0000 - fp: 0.0000e+00 - tn: 502.0000 - fn: 0.0000e+00 - accuracy: 1.0000 - precision: 1.0000 - recall: 1.0000 - auc: 1.0000 - val_loss: 0.3989 - val_tp: 226.0000 - val_fp: 17.0000 - val_tn: 184.0000 - val_fn: 2.0000 - val_accuracy: 0.9557 - val_precision: 0.9300 - val_recall: 0.9912 - val_auc: 0.9617
Epoch 33/40

Epoch 00033: accuracy did not improve from 1.00000
1001/1001 - 75s - loss: 1.3836e-05 - tp: 499.0000 - fp: 0.0000e+00 - tn: 502.0000 - fn: 0.0000e+00 - accuracy: 1.0000 - precision: 1.0000 - recall: 1.0000 - auc: 1.0000 - val_loss: 0.4233 - val_tp: 226.0000 - val_fp: 16.0000 - val_tn: 185.0000 - val_fn: 2.0000 - val_accuracy: 0.9580 - val_precision: 0.9339 - val_recall: 0.9912 - val_auc: 0.9577
Epoch 34/40

Epoch 00034: accuracy did not improve from 1.00000
1001/1001 - 75s - loss: 5.7634e-06 - tp: 499.0000 - fp: 0.0000e+00 - tn: 502.0000 - fn: 0.0000e+00 - accuracy: 1.0000 - precision: 1.0000 - recall: 1.0000 - auc: 1.0000 - val_loss: 0.4575 - val_tp: 226.0000 - val_fp: 15.0000 - val_tn: 186.0000 - val_fn: 2.0000 - val_accuracy: 0.9604 - val_precision: 0.9378 - val_recall: 0.9912 - val_auc: 0.9577
Epoch 35/40

Epoch 00035: accuracy did not improve from 1.00000
1001/1001 - 75s - loss: 3.5465e-06 - tp: 499.0000 - fp: 0.0000e+00 - tn: 502.0000 - fn: 0.0000e+00 - accuracy: 1.0000 - precision: 1.0000 - recall: 1.0000 - auc: 1.0000 - val_loss: 0.4849 - val_tp: 226.0000 - val_fp: 15.0000 - val_tn: 186.0000 - val_fn: 2.0000 - val_accuracy: 0.9604 - val_precision: 0.9378 - val_recall: 0.9912 - val_auc: 0.9578
Epoch 36/40

Epoch 00036: accuracy did not improve from 1.00000
1001/1001 - 75s - loss: 1.6165e-06 - tp: 499.0000 - fp: 0.0000e+00 - tn: 502.0000 - fn: 0.0000e+00 - accuracy: 1.0000 - precision: 1.0000 - recall: 1.0000 - auc: 1.0000 - val_loss: 0.5153 - val_tp: 226.0000 - val_fp: 15.0000 - val_tn: 186.0000 - val_fn: 2.0000 - val_accuracy: 0.9604 - val_precision: 0.9378 - val_recall: 0.9912 - val_auc: 0.9577
Epoch 37/40

Epoch 00037: accuracy did not improve from 1.00000
1001/1001 - 75s - loss: 2.1529e-06 - tp: 499.0000 - fp: 0.0000e+00 - tn: 502.0000 - fn: 0.0000e+00 - accuracy: 1.0000 - precision: 1.0000 - recall: 1.0000 - auc: 1.0000 - val_loss: 0.5274 - val_tp: 226.0000 - val_fp: 17.0000 - val_tn: 184.0000 - val_fn: 2.0000 - val_accuracy: 0.9557 - val_precision: 0.9300 - val_recall: 0.9912 - val_auc: 0.9577
Epoch 38/40

Epoch 00038: accuracy did not improve from 1.00000
1001/1001 - 75s - loss: 0.0013 - tp: 499.0000 - fp: 0.0000e+00 - tn: 502.0000 - fn: 0.0000e+00 - accuracy: 1.0000 - precision: 1.0000 - recall: 1.0000 - auc: 1.0000 - val_loss: 0.5526 - val_tp: 226.0000 - val_fp: 22.0000 - val_tn: 179.0000 - val_fn: 2.0000 - val_accuracy: 0.9441 - val_precision: 0.9113 - val_recall: 0.9912 - val_auc: 0.9570
Epoch 39/40

Epoch 00039: accuracy did not improve from 1.00000
1001/1001 - 75s - loss: 1.9591e-04 - tp: 499.0000 - fp: 0.0000e+00 - tn: 502.0000 - fn: 0.0000e+00 - accuracy: 1.0000 - precision: 1.0000 - recall: 1.0000 - auc: 1.0000 - val_loss: 0.5211 - val_tp: 226.0000 - val_fp: 18.0000 - val_tn: 183.0000 - val_fn: 2.0000 - val_accuracy: 0.9534 - val_precision: 0.9262 - val_recall: 0.9912 - val_auc: 0.9621
Epoch 40/40

Epoch 00040: accuracy did not improve from 1.00000
1001/1001 - 75s - loss: 2.4074e-06 - tp: 499.0000 - fp: 0.0000e+00 - tn: 502.0000 - fn: 0.0000e+00 - accuracy: 1.0000 - precision: 1.0000 - recall: 1.0000 - auc: 1.0000 - val_loss: 0.5191 - val_tp: 226.0000 - val_fp: 18.0000 - val_tn: 183.0000 - val_fn: 2.0000 - val_accuracy: 0.9534 - val_precision: 0.9262 - val_recall: 0.9912 - val_auc: 0.9621
Model training completed
Starting training the model...
Train on 1001 samples, validate on 429 samples
Epoch 1/40
2020-05-16 07:01:06.872440: I tensorflow/core/profiler/lib/profiler_session.cc:225] Profiler session started.

Epoch 00001: accuracy improved from -inf to 0.61738, saving model to /home/ashraf/defect_pred/model/AttentionRNNcamelpara4_01_0.617.h5
1001/1001 - 89s - loss: 0.6506 - tp: 345.0000 - fp: 229.0000 - tn: 273.0000 - fn: 154.0000 - accuracy: 0.6174 - precision: 0.6010 - recall: 0.6914 - auc: 0.6658 - val_loss: 0.6057 - val_tp: 200.0000 - val_fp: 111.0000 - val_tn: 90.0000 - val_fn: 28.0000 - val_accuracy: 0.6760 - val_precision: 0.6431 - val_recall: 0.8772 - val_auc: 0.7660
Epoch 2/40

Epoch 00002: accuracy improved from 0.61738 to 0.75325, saving model to /home/ashraf/defect_pred/model/AttentionRNNcamelpara4_02_0.753.h5
1001/1001 - 78s - loss: 0.5177 - tp: 341.0000 - fp: 89.0000 - tn: 413.0000 - fn: 158.0000 - accuracy: 0.7532 - precision: 0.7930 - recall: 0.6834 - auc: 0.8294 - val_loss: 0.4660 - val_tp: 203.0000 - val_fp: 60.0000 - val_tn: 141.0000 - val_fn: 25.0000 - val_accuracy: 0.8019 - val_precision: 0.7719 - val_recall: 0.8904 - val_auc: 0.8894
Epoch 3/40

Epoch 00003: accuracy improved from 0.75325 to 0.85315, saving model to /home/ashraf/defect_pred/model/AttentionRNNcamelpara4_03_0.853.h5
1001/1001 - 77s - loss: 0.3677 - tp: 389.0000 - fp: 37.0000 - tn: 465.0000 - fn: 110.0000 - accuracy: 0.8531 - precision: 0.9131 - recall: 0.7796 - auc: 0.9254 - val_loss: 0.4204 - val_tp: 217.0000 - val_fp: 60.0000 - val_tn: 141.0000 - val_fn: 11.0000 - val_accuracy: 0.8345 - val_precision: 0.7834 - val_recall: 0.9518 - val_auc: 0.9427
Epoch 4/40

Epoch 00004: accuracy improved from 0.85315 to 0.91109, saving model to /home/ashraf/defect_pred/model/AttentionRNNcamelpara4_04_0.911.h5
1001/1001 - 77s - loss: 0.2628 - tp: 438.0000 - fp: 28.0000 - tn: 474.0000 - fn: 61.0000 - accuracy: 0.9111 - precision: 0.9399 - recall: 0.8778 - auc: 0.9643 - val_loss: 0.4270 - val_tp: 214.0000 - val_fp: 39.0000 - val_tn: 162.0000 - val_fn: 14.0000 - val_accuracy: 0.8765 - val_precision: 0.8458 - val_recall: 0.9386 - val_auc: 0.9319
Epoch 5/40

Epoch 00005: accuracy improved from 0.91109 to 0.92507, saving model to /home/ashraf/defect_pred/model/AttentionRNNcamelpara4_05_0.925.h5
1001/1001 - 77s - loss: 0.2552 - tp: 463.0000 - fp: 39.0000 - tn: 463.0000 - fn: 36.0000 - accuracy: 0.9251 - precision: 0.9223 - recall: 0.9279 - auc: 0.9650 - val_loss: 1.2785 - val_tp: 228.0000 - val_fp: 182.0000 - val_tn: 19.0000 - val_fn: 0.0000e+00 - val_accuracy: 0.5758 - val_precision: 0.5561 - val_recall: 1.0000 - val_auc: 0.9652
Epoch 6/40

Epoch 00006: accuracy improved from 0.92507 to 0.94006, saving model to /home/ashraf/defect_pred/model/AttentionRNNcamelpara4_06_0.940.h5
1001/1001 - 77s - loss: 0.2042 - tp: 476.0000 - fp: 37.0000 - tn: 465.0000 - fn: 23.0000 - accuracy: 0.9401 - precision: 0.9279 - recall: 0.9539 - auc: 0.9741 - val_loss: 0.2562 - val_tp: 217.0000 - val_fp: 35.0000 - val_tn: 166.0000 - val_fn: 11.0000 - val_accuracy: 0.8928 - val_precision: 0.8611 - val_recall: 0.9518 - val_auc: 0.9715
Epoch 7/40

Epoch 00007: accuracy improved from 0.94006 to 0.96603, saving model to /home/ashraf/defect_pred/model/AttentionRNNcamelpara4_07_0.966.h5
1001/1001 - 77s - loss: 0.1226 - tp: 478.0000 - fp: 13.0000 - tn: 489.0000 - fn: 21.0000 - accuracy: 0.9660 - precision: 0.9735 - recall: 0.9579 - auc: 0.9900 - val_loss: 0.2195 - val_tp: 215.0000 - val_fp: 24.0000 - val_tn: 177.0000 - val_fn: 13.0000 - val_accuracy: 0.9138 - val_precision: 0.8996 - val_recall: 0.9430 - val_auc: 0.9807
Epoch 8/40

Epoch 00008: accuracy improved from 0.96603 to 0.97103, saving model to /home/ashraf/defect_pred/model/AttentionRNNcamelpara4_08_0.971.h5
1001/1001 - 78s - loss: 0.0952 - tp: 479.0000 - fp: 9.0000 - tn: 493.0000 - fn: 20.0000 - accuracy: 0.9710 - precision: 0.9816 - recall: 0.9599 - auc: 0.9933 - val_loss: 0.1697 - val_tp: 216.0000 - val_fp: 16.0000 - val_tn: 185.0000 - val_fn: 12.0000 - val_accuracy: 0.9347 - val_precision: 0.9310 - val_recall: 0.9474 - val_auc: 0.9864
Epoch 9/40

Epoch 00009: accuracy improved from 0.97103 to 0.97303, saving model to /home/ashraf/defect_pred/model/AttentionRNNcamelpara4_09_0.973.h5
1001/1001 - 78s - loss: 0.0745 - tp: 484.0000 - fp: 12.0000 - tn: 490.0000 - fn: 15.0000 - accuracy: 0.9730 - precision: 0.9758 - recall: 0.9699 - auc: 0.9962 - val_loss: 0.1611 - val_tp: 218.0000 - val_fp: 16.0000 - val_tn: 185.0000 - val_fn: 10.0000 - val_accuracy: 0.9394 - val_precision: 0.9316 - val_recall: 0.9561 - val_auc: 0.9876
Epoch 10/40

Epoch 00010: accuracy improved from 0.97303 to 0.97802, saving model to /home/ashraf/defect_pred/model/AttentionRNNcamelpara4_10_0.978.h5
1001/1001 - 77s - loss: 0.0669 - tp: 488.0000 - fp: 11.0000 - tn: 491.0000 - fn: 11.0000 - accuracy: 0.9780 - precision: 0.9780 - recall: 0.9780 - auc: 0.9973 - val_loss: 0.2011 - val_tp: 225.0000 - val_fp: 20.0000 - val_tn: 181.0000 - val_fn: 3.0000 - val_accuracy: 0.9464 - val_precision: 0.9184 - val_recall: 0.9868 - val_auc: 0.9849
Epoch 11/40

Epoch 00011: accuracy improved from 0.97802 to 0.99001, saving model to /home/ashraf/defect_pred/model/AttentionRNNcamelpara4_11_0.990.h5
1001/1001 - 80s - loss: 0.0398 - tp: 494.0000 - fp: 5.0000 - tn: 497.0000 - fn: 5.0000 - accuracy: 0.9900 - precision: 0.9900 - recall: 0.9900 - auc: 0.9988 - val_loss: 0.1587 - val_tp: 225.0000 - val_fp: 21.0000 - val_tn: 180.0000 - val_fn: 3.0000 - val_accuracy: 0.9441 - val_precision: 0.9146 - val_recall: 0.9868 - val_auc: 0.9856
Epoch 12/40

Epoch 00012: accuracy improved from 0.99001 to 0.99301, saving model to /home/ashraf/defect_pred/model/AttentionRNNcamelpara4_12_0.993.h5
1001/1001 - 77s - loss: 0.0290 - tp: 495.0000 - fp: 3.0000 - tn: 499.0000 - fn: 4.0000 - accuracy: 0.9930 - precision: 0.9940 - recall: 0.9920 - auc: 0.9994 - val_loss: 0.1876 - val_tp: 225.0000 - val_fp: 21.0000 - val_tn: 180.0000 - val_fn: 3.0000 - val_accuracy: 0.9441 - val_precision: 0.9146 - val_recall: 0.9868 - val_auc: 0.9817
Epoch 13/40

Epoch 00013: accuracy did not improve from 0.99301
1001/1001 - 78s - loss: 0.0322 - tp: 493.0000 - fp: 5.0000 - tn: 497.0000 - fn: 6.0000 - accuracy: 0.9890 - precision: 0.9900 - recall: 0.9880 - auc: 0.9992 - val_loss: 0.1848 - val_tp: 227.0000 - val_fp: 21.0000 - val_tn: 180.0000 - val_fn: 1.0000 - val_accuracy: 0.9487 - val_precision: 0.9153 - val_recall: 0.9956 - val_auc: 0.9825
Epoch 14/40

Epoch 00014: accuracy improved from 0.99301 to 0.99501, saving model to /home/ashraf/defect_pred/model/AttentionRNNcamelpara4_14_0.995.h5
1001/1001 - 77s - loss: 0.0162 - tp: 496.0000 - fp: 2.0000 - tn: 500.0000 - fn: 3.0000 - accuracy: 0.9950 - precision: 0.9960 - recall: 0.9940 - auc: 0.9998 - val_loss: 0.2327 - val_tp: 228.0000 - val_fp: 24.0000 - val_tn: 177.0000 - val_fn: 0.0000e+00 - val_accuracy: 0.9441 - val_precision: 0.9048 - val_recall: 1.0000 - val_auc: 0.9741
Epoch 15/40

Epoch 00015: accuracy did not improve from 0.99501
1001/1001 - 77s - loss: 0.0223 - tp: 496.0000 - fp: 3.0000 - tn: 499.0000 - fn: 3.0000 - accuracy: 0.9940 - precision: 0.9940 - recall: 0.9940 - auc: 0.9997 - val_loss: 0.2296 - val_tp: 228.0000 - val_fp: 24.0000 - val_tn: 177.0000 - val_fn: 0.0000e+00 - val_accuracy: 0.9441 - val_precision: 0.9048 - val_recall: 1.0000 - val_auc: 0.9788
Epoch 16/40

Epoch 00016: accuracy improved from 0.99501 to 0.99900, saving model to /home/ashraf/defect_pred/model/AttentionRNNcamelpara4_16_0.999.h5
1001/1001 - 77s - loss: 0.0075 - tp: 499.0000 - fp: 1.0000 - tn: 501.0000 - fn: 0.0000e+00 - accuracy: 0.9990 - precision: 0.9980 - recall: 1.0000 - auc: 1.0000 - val_loss: 0.2331 - val_tp: 226.0000 - val_fp: 23.0000 - val_tn: 178.0000 - val_fn: 2.0000 - val_accuracy: 0.9417 - val_precision: 0.9076 - val_recall: 0.9912 - val_auc: 0.9773
Epoch 17/40

Epoch 00017: accuracy did not improve from 0.99900
1001/1001 - 77s - loss: 0.0226 - tp: 496.0000 - fp: 3.0000 - tn: 499.0000 - fn: 3.0000 - accuracy: 0.9940 - precision: 0.9940 - recall: 0.9940 - auc: 0.9996 - val_loss: 0.2686 - val_tp: 226.0000 - val_fp: 28.0000 - val_tn: 173.0000 - val_fn: 2.0000 - val_accuracy: 0.9301 - val_precision: 0.8898 - val_recall: 0.9912 - val_auc: 0.9738
Epoch 18/40

Epoch 00018: accuracy did not improve from 0.99900
1001/1001 - 77s - loss: 0.0050 - tp: 499.0000 - fp: 1.0000 - tn: 501.0000 - fn: 0.0000e+00 - accuracy: 0.9990 - precision: 0.9980 - recall: 1.0000 - auc: 1.0000 - val_loss: 0.2944 - val_tp: 228.0000 - val_fp: 27.0000 - val_tn: 174.0000 - val_fn: 0.0000e+00 - val_accuracy: 0.9371 - val_precision: 0.8941 - val_recall: 1.0000 - val_auc: 0.9726
Epoch 19/40

Epoch 00019: accuracy did not improve from 0.99900
1001/1001 - 77s - loss: 0.0160 - tp: 497.0000 - fp: 2.0000 - tn: 500.0000 - fn: 2.0000 - accuracy: 0.9960 - precision: 0.9960 - recall: 0.9960 - auc: 0.9989 - val_loss: 0.2926 - val_tp: 226.0000 - val_fp: 29.0000 - val_tn: 172.0000 - val_fn: 2.0000 - val_accuracy: 0.9277 - val_precision: 0.8863 - val_recall: 0.9912 - val_auc: 0.9720
Epoch 20/40

Epoch 00020: accuracy did not improve from 0.99900
1001/1001 - 77s - loss: 0.0024 - tp: 499.0000 - fp: 1.0000 - tn: 501.0000 - fn: 0.0000e+00 - accuracy: 0.9990 - precision: 0.9980 - recall: 1.0000 - auc: 1.0000 - val_loss: 0.3063 - val_tp: 226.0000 - val_fp: 26.0000 - val_tn: 175.0000 - val_fn: 2.0000 - val_accuracy: 0.9347 - val_precision: 0.8968 - val_recall: 0.9912 - val_auc: 0.9727
Epoch 21/40

Epoch 00021: accuracy improved from 0.99900 to 1.00000, saving model to /home/ashraf/defect_pred/model/AttentionRNNcamelpara4_21_1.000.h5
1001/1001 - 78s - loss: 0.0013 - tp: 499.0000 - fp: 0.0000e+00 - tn: 502.0000 - fn: 0.0000e+00 - accuracy: 1.0000 - precision: 1.0000 - recall: 1.0000 - auc: 1.0000 - val_loss: 0.3296 - val_tp: 226.0000 - val_fp: 25.0000 - val_tn: 176.0000 - val_fn: 2.0000 - val_accuracy: 0.9371 - val_precision: 0.9004 - val_recall: 0.9912 - val_auc: 0.9701
Epoch 22/40

Epoch 00022: accuracy did not improve from 1.00000
1001/1001 - 78s - loss: 3.6503e-04 - tp: 499.0000 - fp: 0.0000e+00 - tn: 502.0000 - fn: 0.0000e+00 - accuracy: 1.0000 - precision: 1.0000 - recall: 1.0000 - auc: 1.0000 - val_loss: 0.3983 - val_tp: 226.0000 - val_fp: 30.0000 - val_tn: 171.0000 - val_fn: 2.0000 - val_accuracy: 0.9254 - val_precision: 0.8828 - val_recall: 0.9912 - val_auc: 0.9605
Epoch 23/40

Epoch 00023: accuracy did not improve from 1.00000
1001/1001 - 77s - loss: 0.0055 - tp: 498.0000 - fp: 0.0000e+00 - tn: 502.0000 - fn: 1.0000 - accuracy: 0.9990 - precision: 1.0000 - recall: 0.9980 - auc: 1.0000 - val_loss: 0.3445 - val_tp: 226.0000 - val_fp: 18.0000 - val_tn: 183.0000 - val_fn: 2.0000 - val_accuracy: 0.9534 - val_precision: 0.9262 - val_recall: 0.9912 - val_auc: 0.9618
Epoch 24/40

Epoch 00024: accuracy did not improve from 1.00000
1001/1001 - 78s - loss: 9.1629e-05 - tp: 499.0000 - fp: 0.0000e+00 - tn: 502.0000 - fn: 0.0000e+00 - accuracy: 1.0000 - precision: 1.0000 - recall: 1.0000 - auc: 1.0000 - val_loss: 0.3886 - val_tp: 226.0000 - val_fp: 22.0000 - val_tn: 179.0000 - val_fn: 2.0000 - val_accuracy: 0.9441 - val_precision: 0.9113 - val_recall: 0.9912 - val_auc: 0.9573
Epoch 25/40

Epoch 00025: accuracy did not improve from 1.00000
1001/1001 - 78s - loss: 5.8963e-05 - tp: 499.0000 - fp: 0.0000e+00 - tn: 502.0000 - fn: 0.0000e+00 - accuracy: 1.0000 - precision: 1.0000 - recall: 1.0000 - auc: 1.0000 - val_loss: 0.4143 - val_tp: 226.0000 - val_fp: 23.0000 - val_tn: 178.0000 - val_fn: 2.0000 - val_accuracy: 0.9417 - val_precision: 0.9076 - val_recall: 0.9912 - val_auc: 0.9548
Epoch 26/40

Epoch 00026: accuracy did not improve from 1.00000
1001/1001 - 77s - loss: 3.9024e-05 - tp: 499.0000 - fp: 0.0000e+00 - tn: 502.0000 - fn: 0.0000e+00 - accuracy: 1.0000 - precision: 1.0000 - recall: 1.0000 - auc: 1.0000 - val_loss: 0.4261 - val_tp: 226.0000 - val_fp: 23.0000 - val_tn: 178.0000 - val_fn: 2.0000 - val_accuracy: 0.9417 - val_precision: 0.9076 - val_recall: 0.9912 - val_auc: 0.9548
Epoch 27/40

Epoch 00027: accuracy did not improve from 1.00000
1001/1001 - 77s - loss: 2.4586e-05 - tp: 499.0000 - fp: 0.0000e+00 - tn: 502.0000 - fn: 0.0000e+00 - accuracy: 1.0000 - precision: 1.0000 - recall: 1.0000 - auc: 1.0000 - val_loss: 0.4530 - val_tp: 226.0000 - val_fp: 21.0000 - val_tn: 180.0000 - val_fn: 2.0000 - val_accuracy: 0.9464 - val_precision: 0.9150 - val_recall: 0.9912 - val_auc: 0.9548
Epoch 28/40

Epoch 00028: accuracy did not improve from 1.00000
1001/1001 - 77s - loss: 0.0492 - tp: 496.0000 - fp: 7.0000 - tn: 495.0000 - fn: 3.0000 - accuracy: 0.9900 - precision: 0.9861 - recall: 0.9940 - auc: 0.9948 - val_loss: 0.4066 - val_tp: 226.0000 - val_fp: 24.0000 - val_tn: 177.0000 - val_fn: 2.0000 - val_accuracy: 0.9394 - val_precision: 0.9040 - val_recall: 0.9912 - val_auc: 0.9582
Epoch 29/40

Epoch 00029: accuracy did not improve from 1.00000
1001/1001 - 77s - loss: 3.5666e-04 - tp: 499.0000 - fp: 0.0000e+00 - tn: 502.0000 - fn: 0.0000e+00 - accuracy: 1.0000 - precision: 1.0000 - recall: 1.0000 - auc: 1.0000 - val_loss: 0.4542 - val_tp: 226.0000 - val_fp: 27.0000 - val_tn: 174.0000 - val_fn: 2.0000 - val_accuracy: 0.9324 - val_precision: 0.8933 - val_recall: 0.9912 - val_auc: 0.9541
Epoch 30/40

Epoch 00030: accuracy did not improve from 1.00000
1001/1001 - 77s - loss: 1.0145e-04 - tp: 499.0000 - fp: 0.0000e+00 - tn: 502.0000 - fn: 0.0000e+00 - accuracy: 1.0000 - precision: 1.0000 - recall: 1.0000 - auc: 1.0000 - val_loss: 0.4612 - val_tp: 226.0000 - val_fp: 24.0000 - val_tn: 177.0000 - val_fn: 2.0000 - val_accuracy: 0.9394 - val_precision: 0.9040 - val_recall: 0.9912 - val_auc: 0.9542
Epoch 31/40

Epoch 00031: accuracy did not improve from 1.00000
1001/1001 - 79s - loss: 4.5284e-05 - tp: 499.0000 - fp: 0.0000e+00 - tn: 502.0000 - fn: 0.0000e+00 - accuracy: 1.0000 - precision: 1.0000 - recall: 1.0000 - auc: 1.0000 - val_loss: 0.4806 - val_tp: 226.0000 - val_fp: 26.0000 - val_tn: 175.0000 - val_fn: 2.0000 - val_accuracy: 0.9347 - val_precision: 0.8968 - val_recall: 0.9912 - val_auc: 0.9475
Epoch 32/40

Epoch 00032: accuracy did not improve from 1.00000
1001/1001 - 77s - loss: 1.4668e-05 - tp: 499.0000 - fp: 0.0000e+00 - tn: 502.0000 - fn: 0.0000e+00 - accuracy: 1.0000 - precision: 1.0000 - recall: 1.0000 - auc: 1.0000 - val_loss: 0.5017 - val_tp: 226.0000 - val_fp: 24.0000 - val_tn: 177.0000 - val_fn: 2.0000 - val_accuracy: 0.9394 - val_precision: 0.9040 - val_recall: 0.9912 - val_auc: 0.9474
Epoch 33/40

Epoch 00033: accuracy did not improve from 1.00000
1001/1001 - 77s - loss: 0.0213 - tp: 497.0000 - fp: 0.0000e+00 - tn: 502.0000 - fn: 2.0000 - accuracy: 0.9980 - precision: 1.0000 - recall: 0.9960 - auc: 0.9980 - val_loss: 0.4614 - val_tp: 226.0000 - val_fp: 21.0000 - val_tn: 180.0000 - val_fn: 2.0000 - val_accuracy: 0.9464 - val_precision: 0.9150 - val_recall: 0.9912 - val_auc: 0.9525
Epoch 34/40

Epoch 00034: accuracy did not improve from 1.00000
1001/1001 - 80s - loss: 1.6847e-05 - tp: 499.0000 - fp: 0.0000e+00 - tn: 502.0000 - fn: 0.0000e+00 - accuracy: 1.0000 - precision: 1.0000 - recall: 1.0000 - auc: 1.0000 - val_loss: 0.4768 - val_tp: 226.0000 - val_fp: 21.0000 - val_tn: 180.0000 - val_fn: 2.0000 - val_accuracy: 0.9464 - val_precision: 0.9150 - val_recall: 0.9912 - val_auc: 0.9525
Epoch 35/40

Epoch 00035: accuracy did not improve from 1.00000
1001/1001 - 77s - loss: 1.1404e-05 - tp: 499.0000 - fp: 0.0000e+00 - tn: 502.0000 - fn: 0.0000e+00 - accuracy: 1.0000 - precision: 1.0000 - recall: 1.0000 - auc: 1.0000 - val_loss: 0.4925 - val_tp: 226.0000 - val_fp: 22.0000 - val_tn: 179.0000 - val_fn: 2.0000 - val_accuracy: 0.9441 - val_precision: 0.9113 - val_recall: 0.9912 - val_auc: 0.9500
Epoch 36/40

Epoch 00036: accuracy did not improve from 1.00000
1001/1001 - 79s - loss: 7.7152e-06 - tp: 499.0000 - fp: 0.0000e+00 - tn: 502.0000 - fn: 0.0000e+00 - accuracy: 1.0000 - precision: 1.0000 - recall: 1.0000 - auc: 1.0000 - val_loss: 0.5109 - val_tp: 226.0000 - val_fp: 23.0000 - val_tn: 178.0000 - val_fn: 2.0000 - val_accuracy: 0.9417 - val_precision: 0.9076 - val_recall: 0.9912 - val_auc: 0.9500
Epoch 37/40

Epoch 00037: accuracy did not improve from 1.00000
1001/1001 - 78s - loss: 5.2042e-06 - tp: 499.0000 - fp: 0.0000e+00 - tn: 502.0000 - fn: 0.0000e+00 - accuracy: 1.0000 - precision: 1.0000 - recall: 1.0000 - auc: 1.0000 - val_loss: 0.5334 - val_tp: 226.0000 - val_fp: 20.0000 - val_tn: 181.0000 - val_fn: 2.0000 - val_accuracy: 0.9487 - val_precision: 0.9187 - val_recall: 0.9912 - val_auc: 0.9499
Epoch 38/40

Epoch 00038: accuracy did not improve from 1.00000
1001/1001 - 77s - loss: 2.7921e-05 - tp: 499.0000 - fp: 0.0000e+00 - tn: 502.0000 - fn: 0.0000e+00 - accuracy: 1.0000 - precision: 1.0000 - recall: 1.0000 - auc: 1.0000 - val_loss: 0.5243 - val_tp: 226.0000 - val_fp: 23.0000 - val_tn: 178.0000 - val_fn: 2.0000 - val_accuracy: 0.9417 - val_precision: 0.9076 - val_recall: 0.9912 - val_auc: 0.9500
Epoch 39/40

Epoch 00039: accuracy did not improve from 1.00000
1001/1001 - 77s - loss: 2.8348e-06 - tp: 499.0000 - fp: 0.0000e+00 - tn: 502.0000 - fn: 0.0000e+00 - accuracy: 1.0000 - precision: 1.0000 - recall: 1.0000 - auc: 1.0000 - val_loss: 0.5437 - val_tp: 226.0000 - val_fp: 22.0000 - val_tn: 179.0000 - val_fn: 2.0000 - val_accuracy: 0.9441 - val_precision: 0.9113 - val_recall: 0.9912 - val_auc: 0.9500
Epoch 40/40

Epoch 00040: accuracy did not improve from 1.00000
1001/1001 - 78s - loss: 1.5332e-06 - tp: 499.0000 - fp: 0.0000e+00 - tn: 502.0000 - fn: 0.0000e+00 - accuracy: 1.0000 - precision: 1.0000 - recall: 1.0000 - auc: 1.0000 - val_loss: 0.5875 - val_tp: 226.0000 - val_fp: 20.0000 - val_tn: 181.0000 - val_fn: 2.0000 - val_accuracy: 0.9487 - val_precision: 0.9187 - val_recall: 0.9912 - val_auc: 0.9500
Model training completed
Starting training the model...
Train on 1001 samples, validate on 429 samples
Epoch 1/40
2020-05-16 07:53:02.724833: I tensorflow/core/profiler/lib/profiler_session.cc:225] Profiler session started.

Epoch 00001: accuracy improved from -inf to 0.62138, saving model to /home/ashraf/defect_pred/model/AttentionRNNcamelpara5_01_0.621.h5
1001/1001 - 90s - loss: 0.6524 - tp: 322.0000 - fp: 202.0000 - tn: 300.0000 - fn: 177.0000 - accuracy: 0.6214 - precision: 0.6145 - recall: 0.6453 - auc: 0.6700 - val_loss: 0.6116 - val_tp: 202.0000 - val_fp: 115.0000 - val_tn: 86.0000 - val_fn: 26.0000 - val_accuracy: 0.6713 - val_precision: 0.6372 - val_recall: 0.8860 - val_auc: 0.7628
Epoch 2/40

Epoch 00002: accuracy improved from 0.62138 to 0.75924, saving model to /home/ashraf/defect_pred/model/AttentionRNNcamelpara5_02_0.759.h5
1001/1001 - 80s - loss: 0.5159 - tp: 362.0000 - fp: 104.0000 - tn: 398.0000 - fn: 137.0000 - accuracy: 0.7592 - precision: 0.7768 - recall: 0.7255 - auc: 0.8294 - val_loss: 0.4669 - val_tp: 207.0000 - val_fp: 69.0000 - val_tn: 132.0000 - val_fn: 21.0000 - val_accuracy: 0.7902 - val_precision: 0.7500 - val_recall: 0.9079 - val_auc: 0.8956
Epoch 3/40

Epoch 00003: accuracy improved from 0.75924 to 0.87413, saving model to /home/ashraf/defect_pred/model/AttentionRNNcamelpara5_03_0.874.h5
1001/1001 - 80s - loss: 0.3550 - tp: 413.0000 - fp: 40.0000 - tn: 462.0000 - fn: 86.0000 - accuracy: 0.8741 - precision: 0.9117 - recall: 0.8277 - auc: 0.9274 - val_loss: 0.5600 - val_tp: 227.0000 - val_fp: 129.0000 - val_tn: 72.0000 - val_fn: 1.0000 - val_accuracy: 0.6970 - val_precision: 0.6376 - val_recall: 0.9956 - val_auc: 0.9524
Epoch 4/40

Epoch 00004: accuracy improved from 0.87413 to 0.92707, saving model to /home/ashraf/defect_pred/model/AttentionRNNcamelpara5_04_0.927.h5
1001/1001 - 80s - loss: 0.2711 - tp: 462.0000 - fp: 36.0000 - tn: 466.0000 - fn: 37.0000 - accuracy: 0.9271 - precision: 0.9277 - recall: 0.9259 - auc: 0.9644 - val_loss: 0.2905 - val_tp: 211.0000 - val_fp: 34.0000 - val_tn: 167.0000 - val_fn: 17.0000 - val_accuracy: 0.8811 - val_precision: 0.8612 - val_recall: 0.9254 - val_auc: 0.9589
Epoch 5/40

Epoch 00005: accuracy improved from 0.92707 to 0.94106, saving model to /home/ashraf/defect_pred/model/AttentionRNNcamelpara5_05_0.941.h5
1001/1001 - 81s - loss: 0.1804 - tp: 457.0000 - fp: 17.0000 - tn: 485.0000 - fn: 42.0000 - accuracy: 0.9411 - precision: 0.9641 - recall: 0.9158 - auc: 0.9802 - val_loss: 0.2308 - val_tp: 210.0000 - val_fp: 21.0000 - val_tn: 180.0000 - val_fn: 18.0000 - val_accuracy: 0.9091 - val_precision: 0.9091 - val_recall: 0.9211 - val_auc: 0.9709
Epoch 6/40

Epoch 00006: accuracy improved from 0.94106 to 0.95704, saving model to /home/ashraf/defect_pred/model/AttentionRNNcamelpara5_06_0.957.h5
1001/1001 - 81s - loss: 0.1378 - tp: 469.0000 - fp: 13.0000 - tn: 489.0000 - fn: 30.0000 - accuracy: 0.9570 - precision: 0.9730 - recall: 0.9399 - auc: 0.9881 - val_loss: 0.2149 - val_tp: 212.0000 - val_fp: 22.0000 - val_tn: 179.0000 - val_fn: 16.0000 - val_accuracy: 0.9114 - val_precision: 0.9060 - val_recall: 0.9298 - val_auc: 0.9786
Epoch 7/40

Epoch 00007: accuracy improved from 0.95704 to 0.96404, saving model to /home/ashraf/defect_pred/model/AttentionRNNcamelpara5_07_0.964.h5
1001/1001 - 81s - loss: 0.1055 - tp: 472.0000 - fp: 9.0000 - tn: 493.0000 - fn: 27.0000 - accuracy: 0.9640 - precision: 0.9813 - recall: 0.9459 - auc: 0.9918 - val_loss: 0.1812 - val_tp: 211.0000 - val_fp: 14.0000 - val_tn: 187.0000 - val_fn: 17.0000 - val_accuracy: 0.9277 - val_precision: 0.9378 - val_recall: 0.9254 - val_auc: 0.9832
Epoch 8/40

Epoch 00008: accuracy improved from 0.96404 to 0.97602, saving model to /home/ashraf/defect_pred/model/AttentionRNNcamelpara5_08_0.976.h5
1001/1001 - 80s - loss: 0.0866 - tp: 482.0000 - fp: 7.0000 - tn: 495.0000 - fn: 17.0000 - accuracy: 0.9760 - precision: 0.9857 - recall: 0.9659 - auc: 0.9945 - val_loss: 0.1717 - val_tp: 211.0000 - val_fp: 12.0000 - val_tn: 189.0000 - val_fn: 17.0000 - val_accuracy: 0.9324 - val_precision: 0.9462 - val_recall: 0.9254 - val_auc: 0.9860
Epoch 9/40

Epoch 00009: accuracy did not improve from 0.97602
1001/1001 - 80s - loss: 0.0829 - tp: 480.0000 - fp: 8.0000 - tn: 494.0000 - fn: 19.0000 - accuracy: 0.9730 - precision: 0.9836 - recall: 0.9619 - auc: 0.9960 - val_loss: 0.1481 - val_tp: 211.0000 - val_fp: 9.0000 - val_tn: 192.0000 - val_fn: 17.0000 - val_accuracy: 0.9394 - val_precision: 0.9591 - val_recall: 0.9254 - val_auc: 0.9890
Epoch 10/40

Epoch 00010: accuracy improved from 0.97602 to 0.98202, saving model to /home/ashraf/defect_pred/model/AttentionRNNcamelpara5_10_0.982.h5
1001/1001 - 81s - loss: 0.0544 - tp: 488.0000 - fp: 7.0000 - tn: 495.0000 - fn: 11.0000 - accuracy: 0.9820 - precision: 0.9859 - recall: 0.9780 - auc: 0.9976 - val_loss: 0.1388 - val_tp: 217.0000 - val_fp: 12.0000 - val_tn: 189.0000 - val_fn: 11.0000 - val_accuracy: 0.9464 - val_precision: 0.9476 - val_recall: 0.9518 - val_auc: 0.9889
Epoch 11/40

Epoch 00011: accuracy improved from 0.98202 to 0.98801, saving model to /home/ashraf/defect_pred/model/AttentionRNNcamelpara5_11_0.988.h5
1001/1001 - 81s - loss: 0.0412 - tp: 493.0000 - fp: 6.0000 - tn: 496.0000 - fn: 6.0000 - accuracy: 0.9880 - precision: 0.9880 - recall: 0.9880 - auc: 0.9981 - val_loss: 0.1395 - val_tp: 222.0000 - val_fp: 15.0000 - val_tn: 186.0000 - val_fn: 6.0000 - val_accuracy: 0.9510 - val_precision: 0.9367 - val_recall: 0.9737 - val_auc: 0.9896
Epoch 12/40

Epoch 00012: accuracy did not improve from 0.98801
1001/1001 - 80s - loss: 0.1385 - tp: 493.0000 - fp: 29.0000 - tn: 473.0000 - fn: 6.0000 - accuracy: 0.9650 - precision: 0.9444 - recall: 0.9880 - auc: 0.9796 - val_loss: 0.1492 - val_tp: 220.0000 - val_fp: 18.0000 - val_tn: 183.0000 - val_fn: 8.0000 - val_accuracy: 0.9394 - val_precision: 0.9244 - val_recall: 0.9649 - val_auc: 0.9884
Epoch 13/40

Epoch 00013: accuracy did not improve from 0.98801
1001/1001 - 80s - loss: 0.0567 - tp: 492.0000 - fp: 16.0000 - tn: 486.0000 - fn: 7.0000 - accuracy: 0.9770 - precision: 0.9685 - recall: 0.9860 - auc: 0.9985 - val_loss: 0.1185 - val_tp: 225.0000 - val_fp: 16.0000 - val_tn: 185.0000 - val_fn: 3.0000 - val_accuracy: 0.9557 - val_precision: 0.9336 - val_recall: 0.9868 - val_auc: 0.9917
Epoch 14/40

Epoch 00014: accuracy improved from 0.98801 to 0.99301, saving model to /home/ashraf/defect_pred/model/AttentionRNNcamelpara5_14_0.993.h5
1001/1001 - 81s - loss: 0.0227 - tp: 496.0000 - fp: 4.0000 - tn: 498.0000 - fn: 3.0000 - accuracy: 0.9930 - precision: 0.9920 - recall: 0.9940 - auc: 0.9998 - val_loss: 0.1260 - val_tp: 226.0000 - val_fp: 14.0000 - val_tn: 187.0000 - val_fn: 2.0000 - val_accuracy: 0.9627 - val_precision: 0.9417 - val_recall: 0.9912 - val_auc: 0.9884
Epoch 15/40

Epoch 00015: accuracy did not improve from 0.99301
1001/1001 - 80s - loss: 0.0251 - tp: 494.0000 - fp: 7.0000 - tn: 495.0000 - fn: 5.0000 - accuracy: 0.9880 - precision: 0.9860 - recall: 0.9900 - auc: 0.9997 - val_loss: 0.1635 - val_tp: 226.0000 - val_fp: 17.0000 - val_tn: 184.0000 - val_fn: 2.0000 - val_accuracy: 0.9557 - val_precision: 0.9300 - val_recall: 0.9912 - val_auc: 0.9851
Epoch 16/40

Epoch 00016: accuracy improved from 0.99301 to 0.99501, saving model to /home/ashraf/defect_pred/model/AttentionRNNcamelpara5_16_0.995.h5
1001/1001 - 81s - loss: 0.0193 - tp: 496.0000 - fp: 2.0000 - tn: 500.0000 - fn: 3.0000 - accuracy: 0.9950 - precision: 0.9960 - recall: 0.9940 - auc: 0.9987 - val_loss: 0.1839 - val_tp: 226.0000 - val_fp: 17.0000 - val_tn: 184.0000 - val_fn: 2.0000 - val_accuracy: 0.9557 - val_precision: 0.9300 - val_recall: 0.9912 - val_auc: 0.9813
Epoch 17/40

Epoch 00017: accuracy did not improve from 0.99501
1001/1001 - 82s - loss: 0.0140 - tp: 497.0000 - fp: 3.0000 - tn: 499.0000 - fn: 2.0000 - accuracy: 0.9950 - precision: 0.9940 - recall: 0.9960 - auc: 0.9999 - val_loss: 0.2009 - val_tp: 226.0000 - val_fp: 17.0000 - val_tn: 184.0000 - val_fn: 2.0000 - val_accuracy: 0.9557 - val_precision: 0.9300 - val_recall: 0.9912 - val_auc: 0.9817
Epoch 18/40

Epoch 00018: accuracy improved from 0.99501 to 0.99600, saving model to /home/ashraf/defect_pred/model/AttentionRNNcamelpara5_18_0.996.h5
1001/1001 - 80s - loss: 0.0170 - tp: 498.0000 - fp: 3.0000 - tn: 499.0000 - fn: 1.0000 - accuracy: 0.9960 - precision: 0.9940 - recall: 0.9980 - auc: 0.9989 - val_loss: 0.1829 - val_tp: 228.0000 - val_fp: 19.0000 - val_tn: 182.0000 - val_fn: 0.0000e+00 - val_accuracy: 0.9557 - val_precision: 0.9231 - val_recall: 1.0000 - val_auc: 0.9821
Epoch 19/40

Epoch 00019: accuracy did not improve from 0.99600
1001/1001 - 80s - loss: 0.0180 - tp: 497.0000 - fp: 3.0000 - tn: 499.0000 - fn: 2.0000 - accuracy: 0.9950 - precision: 0.9940 - recall: 0.9960 - auc: 0.9988 - val_loss: 0.1998 - val_tp: 226.0000 - val_fp: 19.0000 - val_tn: 182.0000 - val_fn: 2.0000 - val_accuracy: 0.9510 - val_precision: 0.9224 - val_recall: 0.9912 - val_auc: 0.9817
Epoch 20/40

Epoch 00020: accuracy improved from 0.99600 to 0.99900, saving model to /home/ashraf/defect_pred/model/AttentionRNNcamelpara5_20_0.999.h5
1001/1001 - 80s - loss: 0.0052 - tp: 499.0000 - fp: 1.0000 - tn: 501.0000 - fn: 0.0000e+00 - accuracy: 0.9990 - precision: 0.9980 - recall: 1.0000 - auc: 1.0000 - val_loss: 0.2183 - val_tp: 226.0000 - val_fp: 18.0000 - val_tn: 183.0000 - val_fn: 2.0000 - val_accuracy: 0.9534 - val_precision: 0.9262 - val_recall: 0.9912 - val_auc: 0.9774
Epoch 21/40

Epoch 00021: accuracy did not improve from 0.99900
1001/1001 - 80s - loss: 0.0034 - tp: 499.0000 - fp: 1.0000 - tn: 501.0000 - fn: 0.0000e+00 - accuracy: 0.9990 - precision: 0.9980 - recall: 1.0000 - auc: 1.0000 - val_loss: 0.2277 - val_tp: 226.0000 - val_fp: 18.0000 - val_tn: 183.0000 - val_fn: 2.0000 - val_accuracy: 0.9534 - val_precision: 0.9262 - val_recall: 0.9912 - val_auc: 0.9779
Epoch 22/40

Epoch 00022: accuracy improved from 0.99900 to 1.00000, saving model to /home/ashraf/defect_pred/model/AttentionRNNcamelpara5_22_1.000.h5
1001/1001 - 80s - loss: 0.0012 - tp: 499.0000 - fp: 0.0000e+00 - tn: 502.0000 - fn: 0.0000e+00 - accuracy: 1.0000 - precision: 1.0000 - recall: 1.0000 - auc: 1.0000 - val_loss: 0.2217 - val_tp: 228.0000 - val_fp: 14.0000 - val_tn: 187.0000 - val_fn: 0.0000e+00 - val_accuracy: 0.9674 - val_precision: 0.9421 - val_recall: 1.0000 - val_auc: 0.9763
Epoch 23/40

Epoch 00023: accuracy did not improve from 1.00000
1001/1001 - 80s - loss: 0.0013 - tp: 499.0000 - fp: 0.0000e+00 - tn: 502.0000 - fn: 0.0000e+00 - accuracy: 1.0000 - precision: 1.0000 - recall: 1.0000 - auc: 1.0000 - val_loss: 0.2874 - val_tp: 225.0000 - val_fp: 20.0000 - val_tn: 181.0000 - val_fn: 3.0000 - val_accuracy: 0.9464 - val_precision: 0.9184 - val_recall: 0.9868 - val_auc: 0.9670
Epoch 24/40

Epoch 00024: accuracy did not improve from 1.00000
1001/1001 - 80s - loss: 0.0041 - tp: 498.0000 - fp: 0.0000e+00 - tn: 502.0000 - fn: 1.0000 - accuracy: 0.9990 - precision: 1.0000 - recall: 0.9980 - auc: 1.0000 - val_loss: 0.2930 - val_tp: 224.0000 - val_fp: 16.0000 - val_tn: 185.0000 - val_fn: 4.0000 - val_accuracy: 0.9534 - val_precision: 0.9333 - val_recall: 0.9825 - val_auc: 0.9646
Epoch 25/40

Epoch 00025: accuracy did not improve from 1.00000
1001/1001 - 80s - loss: 0.0177 - tp: 496.0000 - fp: 2.0000 - tn: 500.0000 - fn: 3.0000 - accuracy: 0.9950 - precision: 0.9960 - recall: 0.9940 - auc: 0.9989 - val_loss: 0.3840 - val_tp: 226.0000 - val_fp: 21.0000 - val_tn: 180.0000 - val_fn: 2.0000 - val_accuracy: 0.9464 - val_precision: 0.9150 - val_recall: 0.9912 - val_auc: 0.9590
Epoch 26/40

Epoch 00026: accuracy did not improve from 1.00000
1001/1001 - 80s - loss: 9.0647e-04 - tp: 499.0000 - fp: 0.0000e+00 - tn: 502.0000 - fn: 0.0000e+00 - accuracy: 1.0000 - precision: 1.0000 - recall: 1.0000 - auc: 1.0000 - val_loss: 0.3209 - val_tp: 226.0000 - val_fp: 19.0000 - val_tn: 182.0000 - val_fn: 2.0000 - val_accuracy: 0.9510 - val_precision: 0.9224 - val_recall: 0.9912 - val_auc: 0.9662
Epoch 27/40

Epoch 00027: accuracy did not improve from 1.00000
1001/1001 - 80s - loss: 1.3446e-04 - tp: 499.0000 - fp: 0.0000e+00 - tn: 502.0000 - fn: 0.0000e+00 - accuracy: 1.0000 - precision: 1.0000 - recall: 1.0000 - auc: 1.0000 - val_loss: 0.3243 - val_tp: 226.0000 - val_fp: 18.0000 - val_tn: 183.0000 - val_fn: 2.0000 - val_accuracy: 0.9534 - val_precision: 0.9262 - val_recall: 0.9912 - val_auc: 0.9638
Epoch 28/40

Epoch 00028: accuracy did not improve from 1.00000
1001/1001 - 80s - loss: 9.5112e-05 - tp: 499.0000 - fp: 0.0000e+00 - tn: 502.0000 - fn: 0.0000e+00 - accuracy: 1.0000 - precision: 1.0000 - recall: 1.0000 - auc: 1.0000 - val_loss: 0.3285 - val_tp: 226.0000 - val_fp: 17.0000 - val_tn: 184.0000 - val_fn: 2.0000 - val_accuracy: 0.9557 - val_precision: 0.9300 - val_recall: 0.9912 - val_auc: 0.9601
Epoch 29/40

Epoch 00029: accuracy did not improve from 1.00000
1001/1001 - 80s - loss: 7.0612e-05 - tp: 499.0000 - fp: 0.0000e+00 - tn: 502.0000 - fn: 0.0000e+00 - accuracy: 1.0000 - precision: 1.0000 - recall: 1.0000 - auc: 1.0000 - val_loss: 0.3442 - val_tp: 226.0000 - val_fp: 15.0000 - val_tn: 186.0000 - val_fn: 2.0000 - val_accuracy: 0.9604 - val_precision: 0.9378 - val_recall: 0.9912 - val_auc: 0.9650
Epoch 30/40

Epoch 00030: accuracy did not improve from 1.00000
1001/1001 - 81s - loss: 2.1886e-05 - tp: 499.0000 - fp: 0.0000e+00 - tn: 502.0000 - fn: 0.0000e+00 - accuracy: 1.0000 - precision: 1.0000 - recall: 1.0000 - auc: 1.0000 - val_loss: 0.4086 - val_tp: 226.0000 - val_fp: 15.0000 - val_tn: 186.0000 - val_fn: 2.0000 - val_accuracy: 0.9604 - val_precision: 0.9378 - val_recall: 0.9912 - val_auc: 0.9601
Epoch 31/40

Epoch 00031: accuracy did not improve from 1.00000
1001/1001 - 80s - loss: 8.2221e-04 - tp: 499.0000 - fp: 0.0000e+00 - tn: 502.0000 - fn: 0.0000e+00 - accuracy: 1.0000 - precision: 1.0000 - recall: 1.0000 - auc: 1.0000 - val_loss: 0.3320 - val_tp: 222.0000 - val_fp: 11.0000 - val_tn: 190.0000 - val_fn: 6.0000 - val_accuracy: 0.9604 - val_precision: 0.9528 - val_recall: 0.9737 - val_auc: 0.9675
Epoch 32/40

Epoch 00032: accuracy did not improve from 1.00000
1001/1001 - 80s - loss: 0.0081 - tp: 498.0000 - fp: 1.0000 - tn: 501.0000 - fn: 1.0000 - accuracy: 0.9980 - precision: 0.9980 - recall: 0.9980 - auc: 0.9990 - val_loss: 0.3573 - val_tp: 226.0000 - val_fp: 17.0000 - val_tn: 184.0000 - val_fn: 2.0000 - val_accuracy: 0.9557 - val_precision: 0.9300 - val_recall: 0.9912 - val_auc: 0.9604
Epoch 33/40

Epoch 00033: accuracy did not improve from 1.00000
1001/1001 - 80s - loss: 4.2936e-05 - tp: 499.0000 - fp: 0.0000e+00 - tn: 502.0000 - fn: 0.0000e+00 - accuracy: 1.0000 - precision: 1.0000 - recall: 1.0000 - auc: 1.0000 - val_loss: 0.3641 - val_tp: 226.0000 - val_fp: 17.0000 - val_tn: 184.0000 - val_fn: 2.0000 - val_accuracy: 0.9557 - val_precision: 0.9300 - val_recall: 0.9912 - val_auc: 0.9606
Epoch 34/40

Epoch 00034: accuracy did not improve from 1.00000
1001/1001 - 80s - loss: 1.7405e-05 - tp: 499.0000 - fp: 0.0000e+00 - tn: 502.0000 - fn: 0.0000e+00 - accuracy: 1.0000 - precision: 1.0000 - recall: 1.0000 - auc: 1.0000 - val_loss: 0.3674 - val_tp: 226.0000 - val_fp: 17.0000 - val_tn: 184.0000 - val_fn: 2.0000 - val_accuracy: 0.9557 - val_precision: 0.9300 - val_recall: 0.9912 - val_auc: 0.9631
Epoch 35/40

Epoch 00035: accuracy did not improve from 1.00000
1001/1001 - 80s - loss: 1.1418e-05 - tp: 499.0000 - fp: 0.0000e+00 - tn: 502.0000 - fn: 0.0000e+00 - accuracy: 1.0000 - precision: 1.0000 - recall: 1.0000 - auc: 1.0000 - val_loss: 0.3722 - val_tp: 226.0000 - val_fp: 17.0000 - val_tn: 184.0000 - val_fn: 2.0000 - val_accuracy: 0.9557 - val_precision: 0.9300 - val_recall: 0.9912 - val_auc: 0.9631
Epoch 36/40

Epoch 00036: accuracy did not improve from 1.00000
1001/1001 - 81s - loss: 7.1344e-06 - tp: 499.0000 - fp: 0.0000e+00 - tn: 502.0000 - fn: 0.0000e+00 - accuracy: 1.0000 - precision: 1.0000 - recall: 1.0000 - auc: 1.0000 - val_loss: 0.3825 - val_tp: 226.0000 - val_fp: 14.0000 - val_tn: 187.0000 - val_fn: 2.0000 - val_accuracy: 0.9627 - val_precision: 0.9417 - val_recall: 0.9912 - val_auc: 0.9652
Epoch 37/40

Epoch 00037: accuracy did not improve from 1.00000
1001/1001 - 81s - loss: 3.9221e-06 - tp: 499.0000 - fp: 0.0000e+00 - tn: 502.0000 - fn: 0.0000e+00 - accuracy: 1.0000 - precision: 1.0000 - recall: 1.0000 - auc: 1.0000 - val_loss: 0.4039 - val_tp: 226.0000 - val_fp: 14.0000 - val_tn: 187.0000 - val_fn: 2.0000 - val_accuracy: 0.9627 - val_precision: 0.9417 - val_recall: 0.9912 - val_auc: 0.9651
Epoch 38/40

Epoch 00038: accuracy did not improve from 1.00000
1001/1001 - 80s - loss: 1.6362e-06 - tp: 499.0000 - fp: 0.0000e+00 - tn: 502.0000 - fn: 0.0000e+00 - accuracy: 1.0000 - precision: 1.0000 - recall: 1.0000 - auc: 1.0000 - val_loss: 0.4346 - val_tp: 226.0000 - val_fp: 14.0000 - val_tn: 187.0000 - val_fn: 2.0000 - val_accuracy: 0.9627 - val_precision: 0.9417 - val_recall: 0.9912 - val_auc: 0.9627
Epoch 39/40

Epoch 00039: accuracy did not improve from 1.00000
1001/1001 - 82s - loss: 1.3084e-06 - tp: 499.0000 - fp: 0.0000e+00 - tn: 502.0000 - fn: 0.0000e+00 - accuracy: 1.0000 - precision: 1.0000 - recall: 1.0000 - auc: 1.0000 - val_loss: 0.4288 - val_tp: 226.0000 - val_fp: 14.0000 - val_tn: 187.0000 - val_fn: 2.0000 - val_accuracy: 0.9627 - val_precision: 0.9417 - val_recall: 0.9912 - val_auc: 0.9652
Epoch 40/40

Epoch 00040: accuracy did not improve from 1.00000
1001/1001 - 80s - loss: 0.0110 - tp: 498.0000 - fp: 1.0000 - tn: 501.0000 - fn: 1.0000 - accuracy: 0.9980 - precision: 0.9980 - recall: 0.9980 - auc: 0.9990 - val_loss: 0.4012 - val_tp: 226.0000 - val_fp: 13.0000 - val_tn: 188.0000 - val_fn: 2.0000 - val_accuracy: 0.9650 - val_precision: 0.9456 - val_recall: 0.9912 - val_auc: 0.9652
Model training completed
Starting training the model...
Train on 1001 samples, validate on 429 samples
Epoch 1/40
2020-05-16 08:46:49.768768: I tensorflow/core/profiler/lib/profiler_session.cc:225] Profiler session started.

Epoch 00001: accuracy improved from -inf to 0.61139, saving model to /home/ashraf/defect_pred/model/AttentionRNNcamelpara6_01_0.611.h5
1001/1001 - 95s - loss: 0.6592 - tp: 325.0000 - fp: 215.0000 - tn: 287.0000 - fn: 174.0000 - accuracy: 0.6114 - precision: 0.6019 - recall: 0.6513 - auc: 0.6586 - val_loss: 0.6272 - val_tp: 207.0000 - val_fp: 134.0000 - val_tn: 67.0000 - val_fn: 21.0000 - val_accuracy: 0.6387 - val_precision: 0.6070 - val_recall: 0.9079 - val_auc: 0.7792
Epoch 2/40

Epoch 00002: accuracy improved from 0.61139 to 0.76923, saving model to /home/ashraf/defect_pred/model/AttentionRNNcamelpara6_02_0.769.h5
1001/1001 - 83s - loss: 0.5021 - tp: 367.0000 - fp: 99.0000 - tn: 403.0000 - fn: 132.0000 - accuracy: 0.7692 - precision: 0.7876 - recall: 0.7355 - auc: 0.8407 - val_loss: 0.4928 - val_tp: 213.0000 - val_fp: 90.0000 - val_tn: 111.0000 - val_fn: 15.0000 - val_accuracy: 0.7552 - val_precision: 0.7030 - val_recall: 0.9342 - val_auc: 0.9015
Epoch 3/40

Epoch 00003: accuracy improved from 0.76923 to 0.87213, saving model to /home/ashraf/defect_pred/model/AttentionRNNcamelpara6_03_0.872.h5
1001/1001 - 83s - loss: 0.3454 - tp: 422.0000 - fp: 51.0000 - tn: 451.0000 - fn: 77.0000 - accuracy: 0.8721 - precision: 0.8922 - recall: 0.8457 - auc: 0.9315 - val_loss: 0.4148 - val_tp: 221.0000 - val_fp: 69.0000 - val_tn: 132.0000 - val_fn: 7.0000 - val_accuracy: 0.8228 - val_precision: 0.7621 - val_recall: 0.9693 - val_auc: 0.9516
Epoch 4/40

Epoch 00004: accuracy improved from 0.87213 to 0.92308, saving model to /home/ashraf/defect_pred/model/AttentionRNNcamelpara6_04_0.923.h5
1001/1001 - 84s - loss: 0.2307 - tp: 457.0000 - fp: 35.0000 - tn: 467.0000 - fn: 42.0000 - accuracy: 0.9231 - precision: 0.9289 - recall: 0.9158 - auc: 0.9661 - val_loss: 0.2845 - val_tp: 211.0000 - val_fp: 35.0000 - val_tn: 166.0000 - val_fn: 17.0000 - val_accuracy: 0.8788 - val_precision: 0.8577 - val_recall: 0.9254 - val_auc: 0.9678
Epoch 5/40

Epoch 00005: accuracy improved from 0.92308 to 0.93706, saving model to /home/ashraf/defect_pred/model/AttentionRNNcamelpara6_05_0.937.h5
1001/1001 - 83s - loss: 0.2074 - tp: 472.0000 - fp: 36.0000 - tn: 466.0000 - fn: 27.0000 - accuracy: 0.9371 - precision: 0.9291 - recall: 0.9459 - auc: 0.9686 - val_loss: 0.2653 - val_tp: 215.0000 - val_fp: 35.0000 - val_tn: 166.0000 - val_fn: 13.0000 - val_accuracy: 0.8881 - val_precision: 0.8600 - val_recall: 0.9430 - val_auc: 0.9743
Epoch 6/40

Epoch 00006: accuracy improved from 0.93706 to 0.95504, saving model to /home/ashraf/defect_pred/model/AttentionRNNcamelpara6_06_0.955.h5
1001/1001 - 84s - loss: 0.1340 - tp: 473.0000 - fp: 19.0000 - tn: 483.0000 - fn: 26.0000 - accuracy: 0.9550 - precision: 0.9614 - recall: 0.9479 - auc: 0.9873 - val_loss: 0.2069 - val_tp: 219.0000 - val_fp: 25.0000 - val_tn: 176.0000 - val_fn: 9.0000 - val_accuracy: 0.9207 - val_precision: 0.8975 - val_recall: 0.9605 - val_auc: 0.9807
Epoch 7/40

Epoch 00007: accuracy improved from 0.95504 to 0.96004, saving model to /home/ashraf/defect_pred/model/AttentionRNNcamelpara6_07_0.960.h5
1001/1001 - 83s - loss: 0.1254 - tp: 481.0000 - fp: 22.0000 - tn: 480.0000 - fn: 18.0000 - accuracy: 0.9600 - precision: 0.9563 - recall: 0.9639 - auc: 0.9890 - val_loss: 0.1678 - val_tp: 219.0000 - val_fp: 18.0000 - val_tn: 183.0000 - val_fn: 9.0000 - val_accuracy: 0.9371 - val_precision: 0.9241 - val_recall: 0.9605 - val_auc: 0.9832
Epoch 8/40

Epoch 00008: accuracy improved from 0.96004 to 0.97602, saving model to /home/ashraf/defect_pred/model/AttentionRNNcamelpara6_08_0.976.h5
1001/1001 - 86s - loss: 0.0793 - tp: 486.0000 - fp: 11.0000 - tn: 491.0000 - fn: 13.0000 - accuracy: 0.9760 - precision: 0.9779 - recall: 0.9739 - auc: 0.9957 - val_loss: 0.1755 - val_tp: 220.0000 - val_fp: 18.0000 - val_tn: 183.0000 - val_fn: 8.0000 - val_accuracy: 0.9394 - val_precision: 0.9244 - val_recall: 0.9649 - val_auc: 0.9873
Epoch 9/40

Epoch 00009: accuracy improved from 0.97602 to 0.97802, saving model to /home/ashraf/defect_pred/model/AttentionRNNcamelpara6_09_0.978.h5
1001/1001 - 84s - loss: 0.0664 - tp: 492.0000 - fp: 15.0000 - tn: 487.0000 - fn: 7.0000 - accuracy: 0.9780 - precision: 0.9704 - recall: 0.9860 - auc: 0.9968 - val_loss: 0.1554 - val_tp: 222.0000 - val_fp: 16.0000 - val_tn: 185.0000 - val_fn: 6.0000 - val_accuracy: 0.9487 - val_precision: 0.9328 - val_recall: 0.9737 - val_auc: 0.9853
Epoch 10/40

Epoch 00010: accuracy improved from 0.97802 to 0.98302, saving model to /home/ashraf/defect_pred/model/AttentionRNNcamelpara6_10_0.983.h5
1001/1001 - 83s - loss: 0.0539 - tp: 489.0000 - fp: 7.0000 - tn: 495.0000 - fn: 10.0000 - accuracy: 0.9830 - precision: 0.9859 - recall: 0.9800 - auc: 0.9978 - val_loss: 0.1522 - val_tp: 223.0000 - val_fp: 15.0000 - val_tn: 186.0000 - val_fn: 5.0000 - val_accuracy: 0.9534 - val_precision: 0.9370 - val_recall: 0.9781 - val_auc: 0.9849
Epoch 11/40

Epoch 00011: accuracy improved from 0.98302 to 0.99001, saving model to /home/ashraf/defect_pred/model/AttentionRNNcamelpara6_11_0.990.h5
1001/1001 - 84s - loss: 0.0361 - tp: 494.0000 - fp: 5.0000 - tn: 497.0000 - fn: 5.0000 - accuracy: 0.9900 - precision: 0.9900 - recall: 0.9900 - auc: 0.9990 - val_loss: 0.1806 - val_tp: 223.0000 - val_fp: 19.0000 - val_tn: 182.0000 - val_fn: 5.0000 - val_accuracy: 0.9441 - val_precision: 0.9215 - val_recall: 0.9781 - val_auc: 0.9855
Epoch 12/40

Epoch 00012: accuracy did not improve from 0.99001
1001/1001 - 84s - loss: 0.0345 - tp: 494.0000 - fp: 5.0000 - tn: 497.0000 - fn: 5.0000 - accuracy: 0.9900 - precision: 0.9900 - recall: 0.9900 - auc: 0.9990 - val_loss: 0.1844 - val_tp: 225.0000 - val_fp: 20.0000 - val_tn: 181.0000 - val_fn: 3.0000 - val_accuracy: 0.9464 - val_precision: 0.9184 - val_recall: 0.9868 - val_auc: 0.9800
Epoch 13/40

Epoch 00013: accuracy improved from 0.99001 to 0.99501, saving model to /home/ashraf/defect_pred/model/AttentionRNNcamelpara6_13_0.995.h5
1001/1001 - 83s - loss: 0.0255 - tp: 496.0000 - fp: 2.0000 - tn: 500.0000 - fn: 3.0000 - accuracy: 0.9950 - precision: 0.9960 - recall: 0.9940 - auc: 0.9994 - val_loss: 0.1690 - val_tp: 224.0000 - val_fp: 16.0000 - val_tn: 185.0000 - val_fn: 4.0000 - val_accuracy: 0.9534 - val_precision: 0.9333 - val_recall: 0.9825 - val_auc: 0.9815
Epoch 14/40

Epoch 00014: accuracy did not improve from 0.99501
1001/1001 - 83s - loss: 0.0156 - tp: 496.0000 - fp: 2.0000 - tn: 500.0000 - fn: 3.0000 - accuracy: 0.9950 - precision: 0.9960 - recall: 0.9940 - auc: 0.9998 - val_loss: 0.2090 - val_tp: 226.0000 - val_fp: 20.0000 - val_tn: 181.0000 - val_fn: 2.0000 - val_accuracy: 0.9487 - val_precision: 0.9187 - val_recall: 0.9912 - val_auc: 0.9812
Epoch 15/40

Epoch 00015: accuracy improved from 0.99501 to 0.99700, saving model to /home/ashraf/defect_pred/model/AttentionRNNcamelpara6_15_0.997.h5
1001/1001 - 84s - loss: 0.0167 - tp: 498.0000 - fp: 2.0000 - tn: 500.0000 - fn: 1.0000 - accuracy: 0.9970 - precision: 0.9960 - recall: 0.9980 - auc: 0.9987 - val_loss: 0.1920 - val_tp: 225.0000 - val_fp: 15.0000 - val_tn: 186.0000 - val_fn: 3.0000 - val_accuracy: 0.9580 - val_precision: 0.9375 - val_recall: 0.9868 - val_auc: 0.9820
Epoch 16/40

Epoch 00016: accuracy improved from 0.99700 to 0.99800, saving model to /home/ashraf/defect_pred/model/AttentionRNNcamelpara6_16_0.998.h5
1001/1001 - 83s - loss: 0.0089 - tp: 498.0000 - fp: 1.0000 - tn: 501.0000 - fn: 1.0000 - accuracy: 0.9980 - precision: 0.9980 - recall: 0.9980 - auc: 1.0000 - val_loss: 0.2136 - val_tp: 226.0000 - val_fp: 16.0000 - val_tn: 185.0000 - val_fn: 2.0000 - val_accuracy: 0.9580 - val_precision: 0.9339 - val_recall: 0.9912 - val_auc: 0.9775
Epoch 17/40

Epoch 00017: accuracy did not improve from 0.99800
1001/1001 - 84s - loss: 0.0068 - tp: 498.0000 - fp: 1.0000 - tn: 501.0000 - fn: 1.0000 - accuracy: 0.9980 - precision: 0.9980 - recall: 0.9980 - auc: 1.0000 - val_loss: 0.2474 - val_tp: 224.0000 - val_fp: 17.0000 - val_tn: 184.0000 - val_fn: 4.0000 - val_accuracy: 0.9510 - val_precision: 0.9295 - val_recall: 0.9825 - val_auc: 0.9730
Epoch 18/40

Epoch 00018: accuracy did not improve from 0.99800
1001/1001 - 85s - loss: 0.0184 - tp: 497.0000 - fp: 2.0000 - tn: 500.0000 - fn: 2.0000 - accuracy: 0.9960 - precision: 0.9960 - recall: 0.9960 - auc: 0.9979 - val_loss: 0.2332 - val_tp: 223.0000 - val_fp: 14.0000 - val_tn: 187.0000 - val_fn: 5.0000 - val_accuracy: 0.9557 - val_precision: 0.9409 - val_recall: 0.9781 - val_auc: 0.9726
Epoch 19/40

Epoch 00019: accuracy did not improve from 0.99800
1001/1001 - 84s - loss: 0.0053 - tp: 498.0000 - fp: 1.0000 - tn: 501.0000 - fn: 1.0000 - accuracy: 0.9980 - precision: 0.9980 - recall: 0.9980 - auc: 1.0000 - val_loss: 0.2419 - val_tp: 226.0000 - val_fp: 17.0000 - val_tn: 184.0000 - val_fn: 2.0000 - val_accuracy: 0.9557 - val_precision: 0.9300 - val_recall: 0.9912 - val_auc: 0.9757
Epoch 20/40

Epoch 00020: accuracy did not improve from 0.99800
1001/1001 - 85s - loss: 0.0035 - tp: 499.0000 - fp: 2.0000 - tn: 500.0000 - fn: 0.0000e+00 - accuracy: 0.9980 - precision: 0.9960 - recall: 1.0000 - auc: 1.0000 - val_loss: 0.2713 - val_tp: 221.0000 - val_fp: 14.0000 - val_tn: 187.0000 - val_fn: 7.0000 - val_accuracy: 0.9510 - val_precision: 0.9404 - val_recall: 0.9693 - val_auc: 0.9673
Epoch 21/40

Epoch 00021: accuracy improved from 0.99800 to 0.99900, saving model to /home/ashraf/defect_pred/model/AttentionRNNcamelpara6_21_0.999.h5
1001/1001 - 85s - loss: 0.0038 - tp: 498.0000 - fp: 0.0000e+00 - tn: 502.0000 - fn: 1.0000 - accuracy: 0.9990 - precision: 1.0000 - recall: 0.9980 - auc: 1.0000 - val_loss: 0.2871 - val_tp: 226.0000 - val_fp: 19.0000 - val_tn: 182.0000 - val_fn: 2.0000 - val_accuracy: 0.9510 - val_precision: 0.9224 - val_recall: 0.9912 - val_auc: 0.9663
Epoch 22/40

Epoch 00022: accuracy improved from 0.99900 to 1.00000, saving model to /home/ashraf/defect_pred/model/AttentionRNNcamelpara6_22_1.000.h5
1001/1001 - 84s - loss: 3.8316e-04 - tp: 499.0000 - fp: 0.0000e+00 - tn: 502.0000 - fn: 0.0000e+00 - accuracy: 1.0000 - precision: 1.0000 - recall: 1.0000 - auc: 1.0000 - val_loss: 0.3009 - val_tp: 226.0000 - val_fp: 18.0000 - val_tn: 183.0000 - val_fn: 2.0000 - val_accuracy: 0.9534 - val_precision: 0.9262 - val_recall: 0.9912 - val_auc: 0.9663
Epoch 23/40

Epoch 00023: accuracy did not improve from 1.00000
1001/1001 - 83s - loss: 2.0542e-04 - tp: 499.0000 - fp: 0.0000e+00 - tn: 502.0000 - fn: 0.0000e+00 - accuracy: 1.0000 - precision: 1.0000 - recall: 1.0000 - auc: 1.0000 - val_loss: 0.3313 - val_tp: 226.0000 - val_fp: 18.0000 - val_tn: 183.0000 - val_fn: 2.0000 - val_accuracy: 0.9534 - val_precision: 0.9262 - val_recall: 0.9912 - val_auc: 0.9687
Epoch 24/40

Epoch 00024: accuracy did not improve from 1.00000
1001/1001 - 83s - loss: 4.1607e-04 - tp: 499.0000 - fp: 0.0000e+00 - tn: 502.0000 - fn: 0.0000e+00 - accuracy: 1.0000 - precision: 1.0000 - recall: 1.0000 - auc: 1.0000 - val_loss: 0.3237 - val_tp: 226.0000 - val_fp: 17.0000 - val_tn: 184.0000 - val_fn: 2.0000 - val_accuracy: 0.9557 - val_precision: 0.9300 - val_recall: 0.9912 - val_auc: 0.9690
Epoch 25/40

Epoch 00025: accuracy did not improve from 1.00000
1001/1001 - 83s - loss: 4.4720e-05 - tp: 499.0000 - fp: 0.0000e+00 - tn: 502.0000 - fn: 0.0000e+00 - accuracy: 1.0000 - precision: 1.0000 - recall: 1.0000 - auc: 1.0000 - val_loss: 0.3600 - val_tp: 226.0000 - val_fp: 18.0000 - val_tn: 183.0000 - val_fn: 2.0000 - val_accuracy: 0.9534 - val_precision: 0.9262 - val_recall: 0.9912 - val_auc: 0.9663
Epoch 26/40

Epoch 00026: accuracy did not improve from 1.00000
1001/1001 - 83s - loss: 3.2315e-05 - tp: 499.0000 - fp: 0.0000e+00 - tn: 502.0000 - fn: 0.0000e+00 - accuracy: 1.0000 - precision: 1.0000 - recall: 1.0000 - auc: 1.0000 - val_loss: 0.3937 - val_tp: 226.0000 - val_fp: 17.0000 - val_tn: 184.0000 - val_fn: 2.0000 - val_accuracy: 0.9557 - val_precision: 0.9300 - val_recall: 0.9912 - val_auc: 0.9624
Epoch 27/40

Epoch 00027: accuracy did not improve from 1.00000
1001/1001 - 83s - loss: 2.1285e-05 - tp: 499.0000 - fp: 0.0000e+00 - tn: 502.0000 - fn: 0.0000e+00 - accuracy: 1.0000 - precision: 1.0000 - recall: 1.0000 - auc: 1.0000 - val_loss: 0.4063 - val_tp: 226.0000 - val_fp: 17.0000 - val_tn: 184.0000 - val_fn: 2.0000 - val_accuracy: 0.9557 - val_precision: 0.9300 - val_recall: 0.9912 - val_auc: 0.9625
Epoch 28/40

Epoch 00028: accuracy did not improve from 1.00000
1001/1001 - 83s - loss: 6.3892e-05 - tp: 499.0000 - fp: 0.0000e+00 - tn: 502.0000 - fn: 0.0000e+00 - accuracy: 1.0000 - precision: 1.0000 - recall: 1.0000 - auc: 1.0000 - val_loss: 0.4404 - val_tp: 226.0000 - val_fp: 19.0000 - val_tn: 182.0000 - val_fn: 2.0000 - val_accuracy: 0.9510 - val_precision: 0.9224 - val_recall: 0.9912 - val_auc: 0.9551
Epoch 29/40

Epoch 00029: accuracy did not improve from 1.00000
1001/1001 - 84s - loss: 7.6436e-06 - tp: 499.0000 - fp: 0.0000e+00 - tn: 502.0000 - fn: 0.0000e+00 - accuracy: 1.0000 - precision: 1.0000 - recall: 1.0000 - auc: 1.0000 - val_loss: 0.4579 - val_tp: 226.0000 - val_fp: 20.0000 - val_tn: 181.0000 - val_fn: 2.0000 - val_accuracy: 0.9487 - val_precision: 0.9187 - val_recall: 0.9912 - val_auc: 0.9575
Epoch 30/40

Epoch 00030: accuracy did not improve from 1.00000
1001/1001 - 83s - loss: 3.1965e-06 - tp: 499.0000 - fp: 0.0000e+00 - tn: 502.0000 - fn: 0.0000e+00 - accuracy: 1.0000 - precision: 1.0000 - recall: 1.0000 - auc: 1.0000 - val_loss: 0.4794 - val_tp: 226.0000 - val_fp: 20.0000 - val_tn: 181.0000 - val_fn: 2.0000 - val_accuracy: 0.9487 - val_precision: 0.9187 - val_recall: 0.9912 - val_auc: 0.9575
Epoch 31/40

Epoch 00031: accuracy did not improve from 1.00000
1001/1001 - 85s - loss: 7.3696e-06 - tp: 499.0000 - fp: 0.0000e+00 - tn: 502.0000 - fn: 0.0000e+00 - accuracy: 1.0000 - precision: 1.0000 - recall: 1.0000 - auc: 1.0000 - val_loss: 0.5058 - val_tp: 226.0000 - val_fp: 19.0000 - val_tn: 182.0000 - val_fn: 2.0000 - val_accuracy: 0.9510 - val_precision: 0.9224 - val_recall: 0.9912 - val_auc: 0.9551
Epoch 32/40

Epoch 00032: accuracy did not improve from 1.00000
1001/1001 - 83s - loss: 1.3668e-06 - tp: 499.0000 - fp: 0.0000e+00 - tn: 502.0000 - fn: 0.0000e+00 - accuracy: 1.0000 - precision: 1.0000 - recall: 1.0000 - auc: 1.0000 - val_loss: 0.5271 - val_tp: 226.0000 - val_fp: 18.0000 - val_tn: 183.0000 - val_fn: 2.0000 - val_accuracy: 0.9534 - val_precision: 0.9262 - val_recall: 0.9912 - val_auc: 0.9550
Epoch 33/40

Epoch 00033: accuracy did not improve from 1.00000
1001/1001 - 85s - loss: 0.0118 - tp: 497.0000 - fp: 1.0000 - tn: 501.0000 - fn: 2.0000 - accuracy: 0.9970 - precision: 0.9980 - recall: 0.9960 - auc: 0.9990 - val_loss: 0.5051 - val_tp: 226.0000 - val_fp: 21.0000 - val_tn: 180.0000 - val_fn: 2.0000 - val_accuracy: 0.9464 - val_precision: 0.9150 - val_recall: 0.9912 - val_auc: 0.9546
Epoch 34/40

Epoch 00034: accuracy did not improve from 1.00000
1001/1001 - 83s - loss: 5.5580e-06 - tp: 499.0000 - fp: 0.0000e+00 - tn: 502.0000 - fn: 0.0000e+00 - accuracy: 1.0000 - precision: 1.0000 - recall: 1.0000 - auc: 1.0000 - val_loss: 0.5028 - val_tp: 226.0000 - val_fp: 20.0000 - val_tn: 181.0000 - val_fn: 2.0000 - val_accuracy: 0.9487 - val_precision: 0.9187 - val_recall: 0.9912 - val_auc: 0.9571
Epoch 35/40

Epoch 00035: accuracy did not improve from 1.00000
1001/1001 - 83s - loss: 3.9258e-06 - tp: 499.0000 - fp: 0.0000e+00 - tn: 502.0000 - fn: 0.0000e+00 - accuracy: 1.0000 - precision: 1.0000 - recall: 1.0000 - auc: 1.0000 - val_loss: 0.5010 - val_tp: 226.0000 - val_fp: 20.0000 - val_tn: 181.0000 - val_fn: 2.0000 - val_accuracy: 0.9487 - val_precision: 0.9187 - val_recall: 0.9912 - val_auc: 0.9571
Epoch 36/40

Epoch 00036: accuracy did not improve from 1.00000
1001/1001 - 84s - loss: 2.8978e-06 - tp: 499.0000 - fp: 0.0000e+00 - tn: 502.0000 - fn: 0.0000e+00 - accuracy: 1.0000 - precision: 1.0000 - recall: 1.0000 - auc: 1.0000 - val_loss: 0.5023 - val_tp: 226.0000 - val_fp: 20.0000 - val_tn: 181.0000 - val_fn: 2.0000 - val_accuracy: 0.9487 - val_precision: 0.9187 - val_recall: 0.9912 - val_auc: 0.9557
Epoch 37/40

Epoch 00037: accuracy did not improve from 1.00000
1001/1001 - 84s - loss: 1.7911e-06 - tp: 499.0000 - fp: 0.0000e+00 - tn: 502.0000 - fn: 0.0000e+00 - accuracy: 1.0000 - precision: 1.0000 - recall: 1.0000 - auc: 1.0000 - val_loss: 0.5168 - val_tp: 226.0000 - val_fp: 20.0000 - val_tn: 181.0000 - val_fn: 2.0000 - val_accuracy: 0.9487 - val_precision: 0.9187 - val_recall: 0.9912 - val_auc: 0.9551
Epoch 38/40

Epoch 00038: accuracy did not improve from 1.00000
1001/1001 - 83s - loss: 8.4521e-07 - tp: 499.0000 - fp: 0.0000e+00 - tn: 502.0000 - fn: 0.0000e+00 - accuracy: 1.0000 - precision: 1.0000 - recall: 1.0000 - auc: 1.0000 - val_loss: 0.5449 - val_tp: 226.0000 - val_fp: 20.0000 - val_tn: 181.0000 - val_fn: 2.0000 - val_accuracy: 0.9487 - val_precision: 0.9187 - val_recall: 0.9912 - val_auc: 0.9550
Epoch 39/40

Epoch 00039: accuracy did not improve from 1.00000
1001/1001 - 84s - loss: 5.8960e-07 - tp: 499.0000 - fp: 0.0000e+00 - tn: 502.0000 - fn: 0.0000e+00 - accuracy: 1.0000 - precision: 1.0000 - recall: 1.0000 - auc: 1.0000 - val_loss: 0.5382 - val_tp: 226.0000 - val_fp: 19.0000 - val_tn: 182.0000 - val_fn: 2.0000 - val_accuracy: 0.9510 - val_precision: 0.9224 - val_recall: 0.9912 - val_auc: 0.9551
Epoch 40/40

Epoch 00040: accuracy did not improve from 1.00000
1001/1001 - 85s - loss: 0.0068 - tp: 498.0000 - fp: 1.0000 - tn: 501.0000 - fn: 1.0000 - accuracy: 0.9980 - precision: 0.9980 - recall: 0.9980 - auc: 1.0000 - val_loss: 0.5175 - val_tp: 226.0000 - val_fp: 20.0000 - val_tn: 181.0000 - val_fn: 2.0000 - val_accuracy: 0.9487 - val_precision: 0.9187 - val_recall: 0.9912 - val_auc: 0.9576
Model training completed
(294, 2000) (294, 1) (126, 2000) (126, 1)
Starting training the model...
Train on 294 samples, validate on 126 samples
Epoch 1/40
2020-05-16 09:42:53.734350: I tensorflow/core/profiler/lib/profiler_session.cc:225] Profiler session started.

Epoch 00001: accuracy improved from -inf to 0.59184, saving model to /home/ashraf/defect_pred/model/AttentionRNNjeditpara1_01_0.592.h5
294/294 - 30s - loss: 0.6880 - tp: 30.0000 - fp: 4.0000 - tn: 144.0000 - fn: 116.0000 - accuracy: 0.5918 - precision: 0.8824 - recall: 0.2055 - auc: 0.6499 - val_loss: 0.6777 - val_tp: 7.0000 - val_fp: 1.0000 - val_tn: 62.0000 - val_fn: 56.0000 - val_accuracy: 0.5476 - val_precision: 0.8750 - val_recall: 0.1111 - val_auc: 0.7322
Epoch 2/40

Epoch 00002: accuracy improved from 0.59184 to 0.71769, saving model to /home/ashraf/defect_pred/model/AttentionRNNjeditpara1_02_0.718.h5
294/294 - 21s - loss: 0.6146 - tp: 79.0000 - fp: 16.0000 - tn: 132.0000 - fn: 67.0000 - accuracy: 0.7177 - precision: 0.8316 - recall: 0.5411 - auc: 0.8213 - val_loss: 0.6222 - val_tp: 34.0000 - val_fp: 6.0000 - val_tn: 57.0000 - val_fn: 29.0000 - val_accuracy: 0.7222 - val_precision: 0.8500 - val_recall: 0.5397 - val_auc: 0.7858
Epoch 3/40

Epoch 00003: accuracy improved from 0.71769 to 0.79932, saving model to /home/ashraf/defect_pred/model/AttentionRNNjeditpara1_03_0.799.h5
294/294 - 22s - loss: 0.5211 - tp: 111.0000 - fp: 24.0000 - tn: 124.0000 - fn: 35.0000 - accuracy: 0.7993 - precision: 0.8222 - recall: 0.7603 - auc: 0.8869 - val_loss: 0.9968 - val_tp: 0.0000e+00 - val_fp: 0.0000e+00 - val_tn: 63.0000 - val_fn: 63.0000 - val_accuracy: 0.5000 - val_precision: 0.0000e+00 - val_recall: 0.0000e+00 - val_auc: 0.7817
Epoch 4/40

Epoch 00004: accuracy did not improve from 0.79932
294/294 - 22s - loss: 0.5563 - tp: 98.0000 - fp: 19.0000 - tn: 129.0000 - fn: 48.0000 - accuracy: 0.7721 - precision: 0.8376 - recall: 0.6712 - auc: 0.8002 - val_loss: 0.5601 - val_tp: 31.0000 - val_fp: 2.0000 - val_tn: 61.0000 - val_fn: 32.0000 - val_accuracy: 0.7302 - val_precision: 0.9394 - val_recall: 0.4921 - val_auc: 0.8578
Epoch 5/40

Epoch 00005: accuracy improved from 0.79932 to 0.86054, saving model to /home/ashraf/defect_pred/model/AttentionRNNjeditpara1_05_0.861.h5
294/294 - 21s - loss: 0.4124 - tp: 120.0000 - fp: 15.0000 - tn: 133.0000 - fn: 26.0000 - accuracy: 0.8605 - precision: 0.8889 - recall: 0.8219 - auc: 0.9293 - val_loss: 0.5940 - val_tp: 24.0000 - val_fp: 2.0000 - val_tn: 61.0000 - val_fn: 39.0000 - val_accuracy: 0.6746 - val_precision: 0.9231 - val_recall: 0.3810 - val_auc: 0.8637
Epoch 6/40

Epoch 00006: accuracy improved from 0.86054 to 0.87415, saving model to /home/ashraf/defect_pred/model/AttentionRNNjeditpara1_06_0.874.h5
294/294 - 21s - loss: 0.3704 - tp: 122.0000 - fp: 13.0000 - tn: 135.0000 - fn: 24.0000 - accuracy: 0.8741 - precision: 0.9037 - recall: 0.8356 - auc: 0.9395 - val_loss: 0.5187 - val_tp: 35.0000 - val_fp: 3.0000 - val_tn: 60.0000 - val_fn: 28.0000 - val_accuracy: 0.7540 - val_precision: 0.9211 - val_recall: 0.5556 - val_auc: 0.8841
Epoch 7/40

Epoch 00007: accuracy improved from 0.87415 to 0.88095, saving model to /home/ashraf/defect_pred/model/AttentionRNNjeditpara1_07_0.881.h5
294/294 - 23s - loss: 0.3439 - tp: 123.0000 - fp: 12.0000 - tn: 136.0000 - fn: 23.0000 - accuracy: 0.8810 - precision: 0.9111 - recall: 0.8425 - auc: 0.9428 - val_loss: 0.4270 - val_tp: 48.0000 - val_fp: 6.0000 - val_tn: 57.0000 - val_fn: 15.0000 - val_accuracy: 0.8333 - val_precision: 0.8889 - val_recall: 0.7619 - val_auc: 0.8948
Epoch 8/40

Epoch 00008: accuracy improved from 0.88095 to 0.93537, saving model to /home/ashraf/defect_pred/model/AttentionRNNjeditpara1_08_0.935.h5
294/294 - 21s - loss: 0.2704 - tp: 132.0000 - fp: 5.0000 - tn: 143.0000 - fn: 14.0000 - accuracy: 0.9354 - precision: 0.9635 - recall: 0.9041 - auc: 0.9625 - val_loss: 0.3994 - val_tp: 52.0000 - val_fp: 6.0000 - val_tn: 57.0000 - val_fn: 11.0000 - val_accuracy: 0.8651 - val_precision: 0.8966 - val_recall: 0.8254 - val_auc: 0.9036
Epoch 9/40

Epoch 00009: accuracy improved from 0.93537 to 0.95238, saving model to /home/ashraf/defect_pred/model/AttentionRNNjeditpara1_09_0.952.h5
294/294 - 21s - loss: 0.2310 - tp: 136.0000 - fp: 4.0000 - tn: 144.0000 - fn: 10.0000 - accuracy: 0.9524 - precision: 0.9714 - recall: 0.9315 - auc: 0.9689 - val_loss: 0.3727 - val_tp: 53.0000 - val_fp: 7.0000 - val_tn: 56.0000 - val_fn: 10.0000 - val_accuracy: 0.8651 - val_precision: 0.8833 - val_recall: 0.8413 - val_auc: 0.9118
Epoch 10/40

Epoch 00010: accuracy improved from 0.95238 to 0.95918, saving model to /home/ashraf/defect_pred/model/AttentionRNNjeditpara1_10_0.959.h5
294/294 - 21s - loss: 0.2060 - tp: 138.0000 - fp: 4.0000 - tn: 144.0000 - fn: 8.0000 - accuracy: 0.9592 - precision: 0.9718 - recall: 0.9452 - auc: 0.9751 - val_loss: 0.3404 - val_tp: 56.0000 - val_fp: 6.0000 - val_tn: 57.0000 - val_fn: 7.0000 - val_accuracy: 0.8968 - val_precision: 0.9032 - val_recall: 0.8889 - val_auc: 0.9185
Epoch 11/40

Epoch 00011: accuracy did not improve from 0.95918
294/294 - 21s - loss: 0.2408 - tp: 129.0000 - fp: 7.0000 - tn: 141.0000 - fn: 17.0000 - accuracy: 0.9184 - precision: 0.9485 - recall: 0.8836 - auc: 0.9728 - val_loss: 0.3888 - val_tp: 50.0000 - val_fp: 8.0000 - val_tn: 55.0000 - val_fn: 13.0000 - val_accuracy: 0.8333 - val_precision: 0.8621 - val_recall: 0.7937 - val_auc: 0.9050
Epoch 12/40

Epoch 00012: accuracy improved from 0.95918 to 0.96599, saving model to /home/ashraf/defect_pred/model/AttentionRNNjeditpara1_12_0.966.h5
294/294 - 22s - loss: 0.1690 - tp: 139.0000 - fp: 3.0000 - tn: 145.0000 - fn: 7.0000 - accuracy: 0.9660 - precision: 0.9789 - recall: 0.9521 - auc: 0.9855 - val_loss: 0.3902 - val_tp: 52.0000 - val_fp: 8.0000 - val_tn: 55.0000 - val_fn: 11.0000 - val_accuracy: 0.8492 - val_precision: 0.8667 - val_recall: 0.8254 - val_auc: 0.9109
Epoch 13/40

Epoch 00013: accuracy did not improve from 0.96599
294/294 - 22s - loss: 0.1628 - tp: 138.0000 - fp: 4.0000 - tn: 144.0000 - fn: 8.0000 - accuracy: 0.9592 - precision: 0.9718 - recall: 0.9452 - auc: 0.9867 - val_loss: 0.3629 - val_tp: 51.0000 - val_fp: 3.0000 - val_tn: 60.0000 - val_fn: 12.0000 - val_accuracy: 0.8810 - val_precision: 0.9444 - val_recall: 0.8095 - val_auc: 0.9218
Epoch 14/40

Epoch 00014: accuracy did not improve from 0.96599
294/294 - 21s - loss: 0.1415 - tp: 139.0000 - fp: 3.0000 - tn: 145.0000 - fn: 7.0000 - accuracy: 0.9660 - precision: 0.9789 - recall: 0.9521 - auc: 0.9903 - val_loss: 0.3621 - val_tp: 52.0000 - val_fp: 3.0000 - val_tn: 60.0000 - val_fn: 11.0000 - val_accuracy: 0.8889 - val_precision: 0.9455 - val_recall: 0.8254 - val_auc: 0.9245
Epoch 15/40

Epoch 00015: accuracy improved from 0.96599 to 0.96939, saving model to /home/ashraf/defect_pred/model/AttentionRNNjeditpara1_15_0.969.h5
294/294 - 21s - loss: 0.1275 - tp: 140.0000 - fp: 3.0000 - tn: 145.0000 - fn: 6.0000 - accuracy: 0.9694 - precision: 0.9790 - recall: 0.9589 - auc: 0.9917 - val_loss: 0.4115 - val_tp: 52.0000 - val_fp: 9.0000 - val_tn: 54.0000 - val_fn: 11.0000 - val_accuracy: 0.8413 - val_precision: 0.8525 - val_recall: 0.8254 - val_auc: 0.9211
Epoch 16/40

Epoch 00016: accuracy improved from 0.96939 to 0.97279, saving model to /home/ashraf/defect_pred/model/AttentionRNNjeditpara1_16_0.973.h5
294/294 - 21s - loss: 0.1075 - tp: 140.0000 - fp: 2.0000 - tn: 146.0000 - fn: 6.0000 - accuracy: 0.9728 - precision: 0.9859 - recall: 0.9589 - auc: 0.9934 - val_loss: 0.3476 - val_tp: 52.0000 - val_fp: 4.0000 - val_tn: 59.0000 - val_fn: 11.0000 - val_accuracy: 0.8810 - val_precision: 0.9286 - val_recall: 0.8254 - val_auc: 0.9376
Epoch 17/40

Epoch 00017: accuracy did not improve from 0.97279
294/294 - 21s - loss: 0.1140 - tp: 139.0000 - fp: 3.0000 - tn: 145.0000 - fn: 7.0000 - accuracy: 0.9660 - precision: 0.9789 - recall: 0.9521 - auc: 0.9943 - val_loss: 0.4054 - val_tp: 55.0000 - val_fp: 12.0000 - val_tn: 51.0000 - val_fn: 8.0000 - val_accuracy: 0.8413 - val_precision: 0.8209 - val_recall: 0.8730 - val_auc: 0.9325
Epoch 18/40

Epoch 00018: accuracy improved from 0.97279 to 0.98639, saving model to /home/ashraf/defect_pred/model/AttentionRNNjeditpara1_18_0.986.h5
294/294 - 21s - loss: 0.0847 - tp: 144.0000 - fp: 2.0000 - tn: 146.0000 - fn: 2.0000 - accuracy: 0.9864 - precision: 0.9863 - recall: 0.9863 - auc: 0.9967 - val_loss: 0.3724 - val_tp: 55.0000 - val_fp: 9.0000 - val_tn: 54.0000 - val_fn: 8.0000 - val_accuracy: 0.8651 - val_precision: 0.8594 - val_recall: 0.8730 - val_auc: 0.9407
Epoch 19/40

Epoch 00019: accuracy did not improve from 0.98639
294/294 - 21s - loss: 0.0751 - tp: 144.0000 - fp: 2.0000 - tn: 146.0000 - fn: 2.0000 - accuracy: 0.9864 - precision: 0.9863 - recall: 0.9863 - auc: 0.9979 - val_loss: 0.3503 - val_tp: 53.0000 - val_fp: 6.0000 - val_tn: 57.0000 - val_fn: 10.0000 - val_accuracy: 0.8730 - val_precision: 0.8983 - val_recall: 0.8413 - val_auc: 0.9534
Epoch 20/40

Epoch 00020: accuracy did not improve from 0.98639
294/294 - 21s - loss: 0.0750 - tp: 144.0000 - fp: 4.0000 - tn: 144.0000 - fn: 2.0000 - accuracy: 0.9796 - precision: 0.9730 - recall: 0.9863 - auc: 0.9986 - val_loss: 0.3420 - val_tp: 54.0000 - val_fp: 10.0000 - val_tn: 53.0000 - val_fn: 9.0000 - val_accuracy: 0.8492 - val_precision: 0.8438 - val_recall: 0.8571 - val_auc: 0.9501
Epoch 21/40

Epoch 00021: accuracy improved from 0.98639 to 0.99320, saving model to /home/ashraf/defect_pred/model/AttentionRNNjeditpara1_21_0.993.h5
294/294 - 21s - loss: 0.0540 - tp: 145.0000 - fp: 1.0000 - tn: 147.0000 - fn: 1.0000 - accuracy: 0.9932 - precision: 0.9932 - recall: 0.9932 - auc: 0.9995 - val_loss: 0.3314 - val_tp: 53.0000 - val_fp: 7.0000 - val_tn: 56.0000 - val_fn: 10.0000 - val_accuracy: 0.8651 - val_precision: 0.8833 - val_recall: 0.8413 - val_auc: 0.9524
Epoch 22/40

Epoch 00022: accuracy did not improve from 0.99320
294/294 - 21s - loss: 0.0493 - tp: 144.0000 - fp: 1.0000 - tn: 147.0000 - fn: 2.0000 - accuracy: 0.9898 - precision: 0.9931 - recall: 0.9863 - auc: 0.9995 - val_loss: 0.2979 - val_tp: 53.0000 - val_fp: 6.0000 - val_tn: 57.0000 - val_fn: 10.0000 - val_accuracy: 0.8730 - val_precision: 0.8983 - val_recall: 0.8413 - val_auc: 0.9541
Epoch 23/40

Epoch 00023: accuracy did not improve from 0.99320
294/294 - 21s - loss: 0.0426 - tp: 145.0000 - fp: 2.0000 - tn: 146.0000 - fn: 1.0000 - accuracy: 0.9898 - precision: 0.9864 - recall: 0.9932 - auc: 0.9996 - val_loss: 0.3565 - val_tp: 56.0000 - val_fp: 9.0000 - val_tn: 54.0000 - val_fn: 7.0000 - val_accuracy: 0.8730 - val_precision: 0.8615 - val_recall: 0.8889 - val_auc: 0.9471
Epoch 24/40

Epoch 00024: accuracy did not improve from 0.99320
294/294 - 21s - loss: 0.0368 - tp: 145.0000 - fp: 1.0000 - tn: 147.0000 - fn: 1.0000 - accuracy: 0.9932 - precision: 0.9932 - recall: 0.9932 - auc: 0.9997 - val_loss: 0.3122 - val_tp: 57.0000 - val_fp: 10.0000 - val_tn: 53.0000 - val_fn: 6.0000 - val_accuracy: 0.8730 - val_precision: 0.8507 - val_recall: 0.9048 - val_auc: 0.9439
Epoch 25/40

Epoch 00025: accuracy improved from 0.99320 to 0.99660, saving model to /home/ashraf/defect_pred/model/AttentionRNNjeditpara1_25_0.997.h5
294/294 - 21s - loss: 0.0292 - tp: 146.0000 - fp: 1.0000 - tn: 147.0000 - fn: 0.0000e+00 - accuracy: 0.9966 - precision: 0.9932 - recall: 1.0000 - auc: 0.9999 - val_loss: 0.3086 - val_tp: 61.0000 - val_fp: 13.0000 - val_tn: 50.0000 - val_fn: 2.0000 - val_accuracy: 0.8810 - val_precision: 0.8243 - val_recall: 0.9683 - val_auc: 0.9568
Epoch 26/40

Epoch 00026: accuracy did not improve from 0.99660
294/294 - 21s - loss: 0.0240 - tp: 146.0000 - fp: 2.0000 - tn: 146.0000 - fn: 0.0000e+00 - accuracy: 0.9932 - precision: 0.9865 - recall: 1.0000 - auc: 1.0000 - val_loss: 0.4545 - val_tp: 60.0000 - val_fp: 17.0000 - val_tn: 46.0000 - val_fn: 3.0000 - val_accuracy: 0.8413 - val_precision: 0.7792 - val_recall: 0.9524 - val_auc: 0.9403
Epoch 27/40

Epoch 00027: accuracy did not improve from 0.99660
294/294 - 21s - loss: 0.0199 - tp: 145.0000 - fp: 0.0000e+00 - tn: 148.0000 - fn: 1.0000 - accuracy: 0.9966 - precision: 1.0000 - recall: 0.9932 - auc: 1.0000 - val_loss: 0.3422 - val_tp: 60.0000 - val_fp: 14.0000 - val_tn: 49.0000 - val_fn: 3.0000 - val_accuracy: 0.8651 - val_precision: 0.8108 - val_recall: 0.9524 - val_auc: 0.9492
Epoch 28/40

Epoch 00028: accuracy did not improve from 0.99660
294/294 - 21s - loss: 0.0180 - tp: 145.0000 - fp: 1.0000 - tn: 147.0000 - fn: 1.0000 - accuracy: 0.9932 - precision: 0.9932 - recall: 0.9932 - auc: 1.0000 - val_loss: 0.3879 - val_tp: 62.0000 - val_fp: 16.0000 - val_tn: 47.0000 - val_fn: 1.0000 - val_accuracy: 0.8651 - val_precision: 0.7949 - val_recall: 0.9841 - val_auc: 0.9502
Epoch 29/40

Epoch 00029: accuracy improved from 0.99660 to 1.00000, saving model to /home/ashraf/defect_pred/model/AttentionRNNjeditpara1_29_1.000.h5
294/294 - 21s - loss: 0.0107 - tp: 146.0000 - fp: 0.0000e+00 - tn: 148.0000 - fn: 0.0000e+00 - accuracy: 1.0000 - precision: 1.0000 - recall: 1.0000 - auc: 1.0000 - val_loss: 0.3978 - val_tp: 62.0000 - val_fp: 17.0000 - val_tn: 46.0000 - val_fn: 1.0000 - val_accuracy: 0.8571 - val_precision: 0.7848 - val_recall: 0.9841 - val_auc: 0.9545
Epoch 30/40

Epoch 00030: accuracy did not improve from 1.00000
294/294 - 21s - loss: 0.0085 - tp: 146.0000 - fp: 0.0000e+00 - tn: 148.0000 - fn: 0.0000e+00 - accuracy: 1.0000 - precision: 1.0000 - recall: 1.0000 - auc: 1.0000 - val_loss: 0.3804 - val_tp: 62.0000 - val_fp: 15.0000 - val_tn: 48.0000 - val_fn: 1.0000 - val_accuracy: 0.8730 - val_precision: 0.8052 - val_recall: 0.9841 - val_auc: 0.9567
Epoch 31/40

Epoch 00031: accuracy did not improve from 1.00000
294/294 - 21s - loss: 0.0098 - tp: 146.0000 - fp: 1.0000 - tn: 147.0000 - fn: 0.0000e+00 - accuracy: 0.9966 - precision: 0.9932 - recall: 1.0000 - auc: 1.0000 - val_loss: 0.4218 - val_tp: 62.0000 - val_fp: 14.0000 - val_tn: 49.0000 - val_fn: 1.0000 - val_accuracy: 0.8810 - val_precision: 0.8158 - val_recall: 0.9841 - val_auc: 0.9544
Epoch 32/40

Epoch 00032: accuracy did not improve from 1.00000
294/294 - 21s - loss: 0.0057 - tp: 146.0000 - fp: 0.0000e+00 - tn: 148.0000 - fn: 0.0000e+00 - accuracy: 1.0000 - precision: 1.0000 - recall: 1.0000 - auc: 1.0000 - val_loss: 0.4874 - val_tp: 62.0000 - val_fp: 16.0000 - val_tn: 47.0000 - val_fn: 1.0000 - val_accuracy: 0.8651 - val_precision: 0.7949 - val_recall: 0.9841 - val_auc: 0.9487
Epoch 33/40

Epoch 00033: accuracy did not improve from 1.00000
294/294 - 21s - loss: 0.0044 - tp: 146.0000 - fp: 0.0000e+00 - tn: 148.0000 - fn: 0.0000e+00 - accuracy: 1.0000 - precision: 1.0000 - recall: 1.0000 - auc: 1.0000 - val_loss: 0.4826 - val_tp: 62.0000 - val_fp: 16.0000 - val_tn: 47.0000 - val_fn: 1.0000 - val_accuracy: 0.8651 - val_precision: 0.7949 - val_recall: 0.9841 - val_auc: 0.9531
Epoch 34/40

Epoch 00034: accuracy did not improve from 1.00000
294/294 - 22s - loss: 0.0034 - tp: 146.0000 - fp: 0.0000e+00 - tn: 148.0000 - fn: 0.0000e+00 - accuracy: 1.0000 - precision: 1.0000 - recall: 1.0000 - auc: 1.0000 - val_loss: 0.4657 - val_tp: 62.0000 - val_fp: 15.0000 - val_tn: 48.0000 - val_fn: 1.0000 - val_accuracy: 0.8730 - val_precision: 0.8052 - val_recall: 0.9841 - val_auc: 0.9501
Epoch 35/40

Epoch 00035: accuracy did not improve from 1.00000
294/294 - 21s - loss: 0.0026 - tp: 146.0000 - fp: 0.0000e+00 - tn: 148.0000 - fn: 0.0000e+00 - accuracy: 1.0000 - precision: 1.0000 - recall: 1.0000 - auc: 1.0000 - val_loss: 0.4403 - val_tp: 62.0000 - val_fp: 11.0000 - val_tn: 52.0000 - val_fn: 1.0000 - val_accuracy: 0.9048 - val_precision: 0.8493 - val_recall: 0.9841 - val_auc: 0.9436
Epoch 36/40

Epoch 00036: accuracy did not improve from 1.00000
294/294 - 21s - loss: 0.0069 - tp: 146.0000 - fp: 0.0000e+00 - tn: 148.0000 - fn: 0.0000e+00 - accuracy: 1.0000 - precision: 1.0000 - recall: 1.0000 - auc: 1.0000 - val_loss: 0.7302 - val_tp: 62.0000 - val_fp: 21.0000 - val_tn: 42.0000 - val_fn: 1.0000 - val_accuracy: 0.8254 - val_precision: 0.7470 - val_recall: 0.9841 - val_auc: 0.9295
Epoch 37/40

Epoch 00037: accuracy did not improve from 1.00000
294/294 - 21s - loss: 0.0022 - tp: 146.0000 - fp: 0.0000e+00 - tn: 148.0000 - fn: 0.0000e+00 - accuracy: 1.0000 - precision: 1.0000 - recall: 1.0000 - auc: 1.0000 - val_loss: 0.7120 - val_tp: 62.0000 - val_fp: 20.0000 - val_tn: 43.0000 - val_fn: 1.0000 - val_accuracy: 0.8333 - val_precision: 0.7561 - val_recall: 0.9841 - val_auc: 0.9295
Epoch 38/40

Epoch 00038: accuracy did not improve from 1.00000
294/294 - 21s - loss: 0.0018 - tp: 146.0000 - fp: 0.0000e+00 - tn: 148.0000 - fn: 0.0000e+00 - accuracy: 1.0000 - precision: 1.0000 - recall: 1.0000 - auc: 1.0000 - val_loss: 0.7068 - val_tp: 62.0000 - val_fp: 20.0000 - val_tn: 43.0000 - val_fn: 1.0000 - val_accuracy: 0.8333 - val_precision: 0.7561 - val_recall: 0.9841 - val_auc: 0.9295
Epoch 39/40

Epoch 00039: accuracy did not improve from 1.00000
294/294 - 21s - loss: 0.0015 - tp: 146.0000 - fp: 0.0000e+00 - tn: 148.0000 - fn: 0.0000e+00 - accuracy: 1.0000 - precision: 1.0000 - recall: 1.0000 - auc: 1.0000 - val_loss: 0.7077 - val_tp: 62.0000 - val_fp: 19.0000 - val_tn: 44.0000 - val_fn: 1.0000 - val_accuracy: 0.8413 - val_precision: 0.7654 - val_recall: 0.9841 - val_auc: 0.9341
Epoch 40/40

Epoch 00040: accuracy did not improve from 1.00000
294/294 - 21s - loss: 0.0012 - tp: 146.0000 - fp: 0.0000e+00 - tn: 148.0000 - fn: 0.0000e+00 - accuracy: 1.0000 - precision: 1.0000 - recall: 1.0000 - auc: 1.0000 - val_loss: 0.7099 - val_tp: 62.0000 - val_fp: 19.0000 - val_tn: 44.0000 - val_fn: 1.0000 - val_accuracy: 0.8413 - val_precision: 0.7654 - val_recall: 0.9841 - val_auc: 0.9364
Model training completed
Starting training the model...
Train on 294 samples, validate on 126 samples
Epoch 1/40
2020-05-16 09:57:19.113083: I tensorflow/core/profiler/lib/profiler_session.cc:225] Profiler session started.

Epoch 00001: accuracy improved from -inf to 0.56803, saving model to /home/ashraf/defect_pred/model/AttentionRNNjeditpara2_01_0.568.h5
294/294 - 32s - loss: 0.6784 - tp: 44.0000 - fp: 25.0000 - tn: 123.0000 - fn: 102.0000 - accuracy: 0.5680 - precision: 0.6377 - recall: 0.3014 - auc: 0.6539 - val_loss: 0.6682 - val_tp: 14.0000 - val_fp: 0.0000e+00 - val_tn: 63.0000 - val_fn: 49.0000 - val_accuracy: 0.6111 - val_precision: 1.0000 - val_recall: 0.2222 - val_auc: 0.8007
Epoch 2/40

Epoch 00002: accuracy improved from 0.56803 to 0.73129, saving model to /home/ashraf/defect_pred/model/AttentionRNNjeditpara2_02_0.731.h5
294/294 - 22s - loss: 0.5969 - tp: 109.0000 - fp: 42.0000 - tn: 106.0000 - fn: 37.0000 - accuracy: 0.7313 - precision: 0.7219 - recall: 0.7466 - auc: 0.8254 - val_loss: 0.6131 - val_tp: 37.0000 - val_fp: 9.0000 - val_tn: 54.0000 - val_fn: 26.0000 - val_accuracy: 0.7222 - val_precision: 0.8043 - val_recall: 0.5873 - val_auc: 0.7836
Epoch 3/40

Epoch 00003: accuracy improved from 0.73129 to 0.75850, saving model to /home/ashraf/defect_pred/model/AttentionRNNjeditpara2_03_0.759.h5
294/294 - 22s - loss: 0.5404 - tp: 97.0000 - fp: 22.0000 - tn: 126.0000 - fn: 49.0000 - accuracy: 0.7585 - precision: 0.8151 - recall: 0.6644 - auc: 0.8633 - val_loss: 0.5721 - val_tp: 50.0000 - val_fp: 20.0000 - val_tn: 43.0000 - val_fn: 13.0000 - val_accuracy: 0.7381 - val_precision: 0.7143 - val_recall: 0.7937 - val_auc: 0.8021
Epoch 4/40

Epoch 00004: accuracy improved from 0.75850 to 0.85714, saving model to /home/ashraf/defect_pred/model/AttentionRNNjeditpara2_04_0.857.h5
294/294 - 22s - loss: 0.4330 - tp: 121.0000 - fp: 17.0000 - tn: 131.0000 - fn: 25.0000 - accuracy: 0.8571 - precision: 0.8768 - recall: 0.8288 - auc: 0.9258 - val_loss: 0.6084 - val_tp: 24.0000 - val_fp: 2.0000 - val_tn: 61.0000 - val_fn: 39.0000 - val_accuracy: 0.6746 - val_precision: 0.9231 - val_recall: 0.3810 - val_auc: 0.8634
Epoch 5/40

Epoch 00005: accuracy improved from 0.85714 to 0.88435, saving model to /home/ashraf/defect_pred/model/AttentionRNNjeditpara2_05_0.884.h5
294/294 - 22s - loss: 0.3727 - tp: 119.0000 - fp: 7.0000 - tn: 141.0000 - fn: 27.0000 - accuracy: 0.8844 - precision: 0.9444 - recall: 0.8151 - auc: 0.9387 - val_loss: 0.4778 - val_tp: 51.0000 - val_fp: 12.0000 - val_tn: 51.0000 - val_fn: 12.0000 - val_accuracy: 0.8095 - val_precision: 0.8095 - val_recall: 0.8095 - val_auc: 0.8563
Epoch 6/40

Epoch 00006: accuracy improved from 0.88435 to 0.91156, saving model to /home/ashraf/defect_pred/model/AttentionRNNjeditpara2_06_0.912.h5
294/294 - 22s - loss: 0.3103 - tp: 126.0000 - fp: 6.0000 - tn: 142.0000 - fn: 20.0000 - accuracy: 0.9116 - precision: 0.9545 - recall: 0.8630 - auc: 0.9563 - val_loss: 0.4613 - val_tp: 52.0000 - val_fp: 14.0000 - val_tn: 49.0000 - val_fn: 11.0000 - val_accuracy: 0.8016 - val_precision: 0.7879 - val_recall: 0.8254 - val_auc: 0.8716
Epoch 7/40

Epoch 00007: accuracy improved from 0.91156 to 0.91497, saving model to /home/ashraf/defect_pred/model/AttentionRNNjeditpara2_07_0.915.h5
294/294 - 22s - loss: 0.2846 - tp: 133.0000 - fp: 12.0000 - tn: 136.0000 - fn: 13.0000 - accuracy: 0.9150 - precision: 0.9172 - recall: 0.9110 - auc: 0.9593 - val_loss: 0.4866 - val_tp: 53.0000 - val_fp: 16.0000 - val_tn: 47.0000 - val_fn: 10.0000 - val_accuracy: 0.7937 - val_precision: 0.7681 - val_recall: 0.8413 - val_auc: 0.8675
Epoch 8/40

Epoch 00008: accuracy improved from 0.91497 to 0.94898, saving model to /home/ashraf/defect_pred/model/AttentionRNNjeditpara2_08_0.949.h5
294/294 - 22s - loss: 0.2259 - tp: 136.0000 - fp: 5.0000 - tn: 143.0000 - fn: 10.0000 - accuracy: 0.9490 - precision: 0.9645 - recall: 0.9315 - auc: 0.9729 - val_loss: 0.3744 - val_tp: 53.0000 - val_fp: 5.0000 - val_tn: 58.0000 - val_fn: 10.0000 - val_accuracy: 0.8810 - val_precision: 0.9138 - val_recall: 0.8413 - val_auc: 0.9079
Epoch 9/40

Epoch 00009: accuracy improved from 0.94898 to 0.96259, saving model to /home/ashraf/defect_pred/model/AttentionRNNjeditpara2_09_0.963.h5
294/294 - 22s - loss: 0.1918 - tp: 138.0000 - fp: 3.0000 - tn: 145.0000 - fn: 8.0000 - accuracy: 0.9626 - precision: 0.9787 - recall: 0.9452 - auc: 0.9787 - val_loss: 0.3417 - val_tp: 54.0000 - val_fp: 6.0000 - val_tn: 57.0000 - val_fn: 9.0000 - val_accuracy: 0.8810 - val_precision: 0.9000 - val_recall: 0.8571 - val_auc: 0.9214
Epoch 10/40

Epoch 00010: accuracy improved from 0.96259 to 0.96599, saving model to /home/ashraf/defect_pred/model/AttentionRNNjeditpara2_10_0.966.h5
294/294 - 22s - loss: 0.1704 - tp: 138.0000 - fp: 2.0000 - tn: 146.0000 - fn: 8.0000 - accuracy: 0.9660 - precision: 0.9857 - recall: 0.9452 - auc: 0.9826 - val_loss: 0.3091 - val_tp: 56.0000 - val_fp: 4.0000 - val_tn: 59.0000 - val_fn: 7.0000 - val_accuracy: 0.9127 - val_precision: 0.9333 - val_recall: 0.8889 - val_auc: 0.9325
Epoch 11/40

Epoch 00011: accuracy did not improve from 0.96599
294/294 - 22s - loss: 0.2119 - tp: 132.0000 - fp: 6.0000 - tn: 142.0000 - fn: 14.0000 - accuracy: 0.9320 - precision: 0.9565 - recall: 0.9041 - auc: 0.9772 - val_loss: 0.4419 - val_tp: 57.0000 - val_fp: 16.0000 - val_tn: 47.0000 - val_fn: 6.0000 - val_accuracy: 0.8254 - val_precision: 0.7808 - val_recall: 0.9048 - val_auc: 0.9075
Epoch 12/40

Epoch 00012: accuracy improved from 0.96599 to 0.97279, saving model to /home/ashraf/defect_pred/model/AttentionRNNjeditpara2_12_0.973.h5
294/294 - 22s - loss: 0.1382 - tp: 140.0000 - fp: 2.0000 - tn: 146.0000 - fn: 6.0000 - accuracy: 0.9728 - precision: 0.9859 - recall: 0.9589 - auc: 0.9900 - val_loss: 0.4027 - val_tp: 55.0000 - val_fp: 12.0000 - val_tn: 51.0000 - val_fn: 8.0000 - val_accuracy: 0.8413 - val_precision: 0.8209 - val_recall: 0.8730 - val_auc: 0.9213
Epoch 13/40

Epoch 00013: accuracy did not improve from 0.97279
294/294 - 23s - loss: 0.1253 - tp: 140.0000 - fp: 2.0000 - tn: 146.0000 - fn: 6.0000 - accuracy: 0.9728 - precision: 0.9859 - recall: 0.9589 - auc: 0.9909 - val_loss: 0.3874 - val_tp: 55.0000 - val_fp: 11.0000 - val_tn: 52.0000 - val_fn: 8.0000 - val_accuracy: 0.8492 - val_precision: 0.8333 - val_recall: 0.8730 - val_auc: 0.9257
Epoch 14/40

Epoch 00014: accuracy did not improve from 0.97279
294/294 - 22s - loss: 0.1119 - tp: 140.0000 - fp: 2.0000 - tn: 146.0000 - fn: 6.0000 - accuracy: 0.9728 - precision: 0.9859 - recall: 0.9589 - auc: 0.9925 - val_loss: 0.3711 - val_tp: 53.0000 - val_fp: 9.0000 - val_tn: 54.0000 - val_fn: 10.0000 - val_accuracy: 0.8492 - val_precision: 0.8548 - val_recall: 0.8413 - val_auc: 0.9281
Epoch 15/40

Epoch 00015: accuracy did not improve from 0.97279
294/294 - 22s - loss: 0.0986 - tp: 140.0000 - fp: 2.0000 - tn: 146.0000 - fn: 6.0000 - accuracy: 0.9728 - precision: 0.9859 - recall: 0.9589 - auc: 0.9934 - val_loss: 0.3583 - val_tp: 53.0000 - val_fp: 9.0000 - val_tn: 54.0000 - val_fn: 10.0000 - val_accuracy: 0.8492 - val_precision: 0.8548 - val_recall: 0.8413 - val_auc: 0.9355
Epoch 16/40

Epoch 00016: accuracy improved from 0.97279 to 0.98299, saving model to /home/ashraf/defect_pred/model/AttentionRNNjeditpara2_16_0.983.h5
294/294 - 22s - loss: 0.0865 - tp: 143.0000 - fp: 2.0000 - tn: 146.0000 - fn: 3.0000 - accuracy: 0.9830 - precision: 0.9862 - recall: 0.9795 - auc: 0.9942 - val_loss: 0.3295 - val_tp: 55.0000 - val_fp: 9.0000 - val_tn: 54.0000 - val_fn: 8.0000 - val_accuracy: 0.8651 - val_precision: 0.8594 - val_recall: 0.8730 - val_auc: 0.9477
Epoch 17/40

Epoch 00017: accuracy improved from 0.98299 to 0.98639, saving model to /home/ashraf/defect_pred/model/AttentionRNNjeditpara2_17_0.986.h5
294/294 - 22s - loss: 0.0767 - tp: 144.0000 - fp: 2.0000 - tn: 146.0000 - fn: 2.0000 - accuracy: 0.9864 - precision: 0.9863 - recall: 0.9863 - auc: 0.9945 - val_loss: 0.3201 - val_tp: 55.0000 - val_fp: 7.0000 - val_tn: 56.0000 - val_fn: 8.0000 - val_accuracy: 0.8810 - val_precision: 0.8871 - val_recall: 0.8730 - val_auc: 0.9543
Epoch 18/40

Epoch 00018: accuracy did not improve from 0.98639
294/294 - 22s - loss: 0.0658 - tp: 144.0000 - fp: 2.0000 - tn: 146.0000 - fn: 2.0000 - accuracy: 0.9864 - precision: 0.9863 - recall: 0.9863 - auc: 0.9976 - val_loss: 0.3099 - val_tp: 54.0000 - val_fp: 6.0000 - val_tn: 57.0000 - val_fn: 9.0000 - val_accuracy: 0.8810 - val_precision: 0.9000 - val_recall: 0.8571 - val_auc: 0.9621
Epoch 19/40

Epoch 00019: accuracy improved from 0.98639 to 0.98980, saving model to /home/ashraf/defect_pred/model/AttentionRNNjeditpara2_19_0.990.h5
294/294 - 22s - loss: 0.0566 - tp: 145.0000 - fp: 2.0000 - tn: 146.0000 - fn: 1.0000 - accuracy: 0.9898 - precision: 0.9864 - recall: 0.9932 - auc: 0.9985 - val_loss: 0.2998 - val_tp: 52.0000 - val_fp: 6.0000 - val_tn: 57.0000 - val_fn: 11.0000 - val_accuracy: 0.8651 - val_precision: 0.8966 - val_recall: 0.8254 - val_auc: 0.9596
Epoch 20/40

Epoch 00020: accuracy improved from 0.98980 to 0.99320, saving model to /home/ashraf/defect_pred/model/AttentionRNNjeditpara2_20_0.993.h5
294/294 - 22s - loss: 0.0461 - tp: 145.0000 - fp: 1.0000 - tn: 147.0000 - fn: 1.0000 - accuracy: 0.9932 - precision: 0.9932 - recall: 0.9932 - auc: 0.9994 - val_loss: 0.3001 - val_tp: 55.0000 - val_fp: 9.0000 - val_tn: 54.0000 - val_fn: 8.0000 - val_accuracy: 0.8651 - val_precision: 0.8594 - val_recall: 0.8730 - val_auc: 0.9518
Epoch 21/40

Epoch 00021: accuracy did not improve from 0.99320
294/294 - 22s - loss: 0.0386 - tp: 145.0000 - fp: 1.0000 - tn: 147.0000 - fn: 1.0000 - accuracy: 0.9932 - precision: 0.9932 - recall: 0.9932 - auc: 0.9996 - val_loss: 0.2818 - val_tp: 55.0000 - val_fp: 7.0000 - val_tn: 56.0000 - val_fn: 8.0000 - val_accuracy: 0.8810 - val_precision: 0.8871 - val_recall: 0.8730 - val_auc: 0.9568
Epoch 22/40

Epoch 00022: accuracy did not improve from 0.99320
294/294 - 22s - loss: 0.0375 - tp: 145.0000 - fp: 1.0000 - tn: 147.0000 - fn: 1.0000 - accuracy: 0.9932 - precision: 0.9932 - recall: 0.9932 - auc: 0.9995 - val_loss: 0.5039 - val_tp: 62.0000 - val_fp: 20.0000 - val_tn: 43.0000 - val_fn: 1.0000 - val_accuracy: 0.8333 - val_precision: 0.7561 - val_recall: 0.9841 - val_auc: 0.9354
Epoch 23/40

Epoch 00023: accuracy improved from 0.99320 to 0.99660, saving model to /home/ashraf/defect_pred/model/AttentionRNNjeditpara2_23_0.997.h5
294/294 - 22s - loss: 0.0255 - tp: 146.0000 - fp: 1.0000 - tn: 147.0000 - fn: 0.0000e+00 - accuracy: 0.9966 - precision: 0.9932 - recall: 1.0000 - auc: 0.9998 - val_loss: 0.3002 - val_tp: 59.0000 - val_fp: 9.0000 - val_tn: 54.0000 - val_fn: 4.0000 - val_accuracy: 0.8968 - val_precision: 0.8676 - val_recall: 0.9365 - val_auc: 0.9487
Epoch 24/40

Epoch 00024: accuracy did not improve from 0.99660
294/294 - 22s - loss: 0.0232 - tp: 146.0000 - fp: 1.0000 - tn: 147.0000 - fn: 0.0000e+00 - accuracy: 0.9966 - precision: 0.9932 - recall: 1.0000 - auc: 0.9998 - val_loss: 0.3542 - val_tp: 61.0000 - val_fp: 15.0000 - val_tn: 48.0000 - val_fn: 2.0000 - val_accuracy: 0.8651 - val_precision: 0.8026 - val_recall: 0.9683 - val_auc: 0.9543
Epoch 25/40

Epoch 00025: accuracy did not improve from 0.99660
294/294 - 22s - loss: 0.0153 - tp: 146.0000 - fp: 1.0000 - tn: 147.0000 - fn: 0.0000e+00 - accuracy: 0.9966 - precision: 0.9932 - recall: 1.0000 - auc: 1.0000 - val_loss: 0.3935 - val_tp: 57.0000 - val_fp: 13.0000 - val_tn: 50.0000 - val_fn: 6.0000 - val_accuracy: 0.8492 - val_precision: 0.8143 - val_recall: 0.9048 - val_auc: 0.9386
Epoch 26/40

Epoch 00026: accuracy did not improve from 0.99660
294/294 - 22s - loss: 0.0195 - tp: 145.0000 - fp: 0.0000e+00 - tn: 148.0000 - fn: 1.0000 - accuracy: 0.9966 - precision: 1.0000 - recall: 0.9932 - auc: 1.0000 - val_loss: 0.4507 - val_tp: 59.0000 - val_fp: 15.0000 - val_tn: 48.0000 - val_fn: 4.0000 - val_accuracy: 0.8492 - val_precision: 0.7973 - val_recall: 0.9365 - val_auc: 0.9364
Epoch 27/40

Epoch 00027: accuracy did not improve from 0.99660
294/294 - 22s - loss: 0.0141 - tp: 145.0000 - fp: 0.0000e+00 - tn: 148.0000 - fn: 1.0000 - accuracy: 0.9966 - precision: 1.0000 - recall: 0.9932 - auc: 1.0000 - val_loss: 0.4191 - val_tp: 61.0000 - val_fp: 15.0000 - val_tn: 48.0000 - val_fn: 2.0000 - val_accuracy: 0.8651 - val_precision: 0.8026 - val_recall: 0.9683 - val_auc: 0.9399
Epoch 28/40

Epoch 00028: accuracy improved from 0.99660 to 1.00000, saving model to /home/ashraf/defect_pred/model/AttentionRNNjeditpara2_28_1.000.h5
294/294 - 22s - loss: 0.0078 - tp: 146.0000 - fp: 0.0000e+00 - tn: 148.0000 - fn: 0.0000e+00 - accuracy: 1.0000 - precision: 1.0000 - recall: 1.0000 - auc: 1.0000 - val_loss: 0.5743 - val_tp: 62.0000 - val_fp: 19.0000 - val_tn: 44.0000 - val_fn: 1.0000 - val_accuracy: 0.8413 - val_precision: 0.7654 - val_recall: 0.9841 - val_auc: 0.9384
Epoch 29/40

Epoch 00029: accuracy did not improve from 1.00000
294/294 - 22s - loss: 0.0054 - tp: 146.0000 - fp: 0.0000e+00 - tn: 148.0000 - fn: 0.0000e+00 - accuracy: 1.0000 - precision: 1.0000 - recall: 1.0000 - auc: 1.0000 - val_loss: 0.4961 - val_tp: 62.0000 - val_fp: 16.0000 - val_tn: 47.0000 - val_fn: 1.0000 - val_accuracy: 0.8651 - val_precision: 0.7949 - val_recall: 0.9841 - val_auc: 0.9360
Epoch 30/40

Epoch 00030: accuracy did not improve from 1.00000
294/294 - 22s - loss: 0.0058 - tp: 146.0000 - fp: 0.0000e+00 - tn: 148.0000 - fn: 0.0000e+00 - accuracy: 1.0000 - precision: 1.0000 - recall: 1.0000 - auc: 1.0000 - val_loss: 0.4816 - val_tp: 62.0000 - val_fp: 14.0000 - val_tn: 49.0000 - val_fn: 1.0000 - val_accuracy: 0.8810 - val_precision: 0.8158 - val_recall: 0.9841 - val_auc: 0.9341
Epoch 31/40

Epoch 00031: accuracy did not improve from 1.00000
294/294 - 22s - loss: 0.0040 - tp: 146.0000 - fp: 0.0000e+00 - tn: 148.0000 - fn: 0.0000e+00 - accuracy: 1.0000 - precision: 1.0000 - recall: 1.0000 - auc: 1.0000 - val_loss: 0.6312 - val_tp: 62.0000 - val_fp: 18.0000 - val_tn: 45.0000 - val_fn: 1.0000 - val_accuracy: 0.8492 - val_precision: 0.7750 - val_recall: 0.9841 - val_auc: 0.9264
Epoch 32/40

Epoch 00032: accuracy did not improve from 1.00000
294/294 - 22s - loss: 0.0030 - tp: 146.0000 - fp: 0.0000e+00 - tn: 148.0000 - fn: 0.0000e+00 - accuracy: 1.0000 - precision: 1.0000 - recall: 1.0000 - auc: 1.0000 - val_loss: 0.6260 - val_tp: 62.0000 - val_fp: 17.0000 - val_tn: 46.0000 - val_fn: 1.0000 - val_accuracy: 0.8571 - val_precision: 0.7848 - val_recall: 0.9841 - val_auc: 0.9221
Epoch 33/40

Epoch 00033: accuracy did not improve from 1.00000
294/294 - 22s - loss: 0.0023 - tp: 146.0000 - fp: 0.0000e+00 - tn: 148.0000 - fn: 0.0000e+00 - accuracy: 1.0000 - precision: 1.0000 - recall: 1.0000 - auc: 1.0000 - val_loss: 0.6575 - val_tp: 62.0000 - val_fp: 17.0000 - val_tn: 46.0000 - val_fn: 1.0000 - val_accuracy: 0.8571 - val_precision: 0.7848 - val_recall: 0.9841 - val_auc: 0.9126
Epoch 34/40

Epoch 00034: accuracy did not improve from 1.00000
294/294 - 22s - loss: 0.0016 - tp: 146.0000 - fp: 0.0000e+00 - tn: 148.0000 - fn: 0.0000e+00 - accuracy: 1.0000 - precision: 1.0000 - recall: 1.0000 - auc: 1.0000 - val_loss: 0.6680 - val_tp: 62.0000 - val_fp: 17.0000 - val_tn: 46.0000 - val_fn: 1.0000 - val_accuracy: 0.8571 - val_precision: 0.7848 - val_recall: 0.9841 - val_auc: 0.9068
Epoch 35/40

Epoch 00035: accuracy did not improve from 1.00000
294/294 - 22s - loss: 0.0016 - tp: 146.0000 - fp: 0.0000e+00 - tn: 148.0000 - fn: 0.0000e+00 - accuracy: 1.0000 - precision: 1.0000 - recall: 1.0000 - auc: 1.0000 - val_loss: 0.5307 - val_tp: 61.0000 - val_fp: 12.0000 - val_tn: 51.0000 - val_fn: 2.0000 - val_accuracy: 0.8889 - val_precision: 0.8356 - val_recall: 0.9683 - val_auc: 0.9250
Epoch 36/40

Epoch 00036: accuracy did not improve from 1.00000
294/294 - 22s - loss: 0.0021 - tp: 146.0000 - fp: 0.0000e+00 - tn: 148.0000 - fn: 0.0000e+00 - accuracy: 1.0000 - precision: 1.0000 - recall: 1.0000 - auc: 1.0000 - val_loss: 0.8172 - val_tp: 60.0000 - val_fp: 18.0000 - val_tn: 45.0000 - val_fn: 3.0000 - val_accuracy: 0.8333 - val_precision: 0.7692 - val_recall: 0.9524 - val_auc: 0.8831
Epoch 37/40

Epoch 00037: accuracy did not improve from 1.00000
294/294 - 22s - loss: 0.0010 - tp: 146.0000 - fp: 0.0000e+00 - tn: 148.0000 - fn: 0.0000e+00 - accuracy: 1.0000 - precision: 1.0000 - recall: 1.0000 - auc: 1.0000 - val_loss: 0.8197 - val_tp: 62.0000 - val_fp: 18.0000 - val_tn: 45.0000 - val_fn: 1.0000 - val_accuracy: 0.8492 - val_precision: 0.7750 - val_recall: 0.9841 - val_auc: 0.8873
Epoch 38/40

Epoch 00038: accuracy did not improve from 1.00000
294/294 - 23s - loss: 7.9880e-04 - tp: 146.0000 - fp: 0.0000e+00 - tn: 148.0000 - fn: 0.0000e+00 - accuracy: 1.0000 - precision: 1.0000 - recall: 1.0000 - auc: 1.0000 - val_loss: 0.8328 - val_tp: 62.0000 - val_fp: 18.0000 - val_tn: 45.0000 - val_fn: 1.0000 - val_accuracy: 0.8492 - val_precision: 0.7750 - val_recall: 0.9841 - val_auc: 0.8912
Epoch 39/40

Epoch 00039: accuracy did not improve from 1.00000
294/294 - 22s - loss: 6.3744e-04 - tp: 146.0000 - fp: 0.0000e+00 - tn: 148.0000 - fn: 0.0000e+00 - accuracy: 1.0000 - precision: 1.0000 - recall: 1.0000 - auc: 1.0000 - val_loss: 0.8509 - val_tp: 62.0000 - val_fp: 17.0000 - val_tn: 46.0000 - val_fn: 1.0000 - val_accuracy: 0.8571 - val_precision: 0.7848 - val_recall: 0.9841 - val_auc: 0.8836
Epoch 40/40

Epoch 00040: accuracy did not improve from 1.00000
294/294 - 22s - loss: 5.0231e-04 - tp: 146.0000 - fp: 0.0000e+00 - tn: 148.0000 - fn: 0.0000e+00 - accuracy: 1.0000 - precision: 1.0000 - recall: 1.0000 - auc: 1.0000 - val_loss: 0.8748 - val_tp: 62.0000 - val_fp: 17.0000 - val_tn: 46.0000 - val_fn: 1.0000 - val_accuracy: 0.8571 - val_precision: 0.7848 - val_recall: 0.9841 - val_auc: 0.8833
Model training completed
Starting training the model...
Train on 294 samples, validate on 126 samples
Epoch 1/40
2020-05-16 10:12:22.836504: I tensorflow/core/profiler/lib/profiler_session.cc:225] Profiler session started.

Epoch 00001: accuracy improved from -inf to 0.58503, saving model to /home/ashraf/defect_pred/model/AttentionRNNjeditpara3_01_0.585.h5
294/294 - 33s - loss: 0.6897 - tp: 59.0000 - fp: 35.0000 - tn: 113.0000 - fn: 87.0000 - accuracy: 0.5850 - precision: 0.6277 - recall: 0.4041 - auc: 0.5911 - val_loss: 0.6795 - val_tp: 13.0000 - val_fp: 2.0000 - val_tn: 61.0000 - val_fn: 50.0000 - val_accuracy: 0.5873 - val_precision: 0.8667 - val_recall: 0.2063 - val_auc: 0.7300
Epoch 2/40

Epoch 00002: accuracy improved from 0.58503 to 0.72449, saving model to /home/ashraf/defect_pred/model/AttentionRNNjeditpara3_02_0.724.h5
294/294 - 23s - loss: 0.6224 - tp: 102.0000 - fp: 37.0000 - tn: 111.0000 - fn: 44.0000 - accuracy: 0.7245 - precision: 0.7338 - recall: 0.6986 - auc: 0.7612 - val_loss: 0.6290 - val_tp: 47.0000 - val_fp: 25.0000 - val_tn: 38.0000 - val_fn: 16.0000 - val_accuracy: 0.6746 - val_precision: 0.6528 - val_recall: 0.7460 - val_auc: 0.7584
Epoch 3/40

Epoch 00003: accuracy improved from 0.72449 to 0.78912, saving model to /home/ashraf/defect_pred/model/AttentionRNNjeditpara3_03_0.789.h5
294/294 - 23s - loss: 0.5462 - tp: 121.0000 - fp: 37.0000 - tn: 111.0000 - fn: 25.0000 - accuracy: 0.7891 - precision: 0.7658 - recall: 0.8288 - auc: 0.8713 - val_loss: 0.8379 - val_tp: 6.0000 - val_fp: 1.0000 - val_tn: 62.0000 - val_fn: 57.0000 - val_accuracy: 0.5397 - val_precision: 0.8571 - val_recall: 0.0952 - val_auc: 0.7843
Epoch 4/40

Epoch 00004: accuracy improved from 0.78912 to 0.80272, saving model to /home/ashraf/defect_pred/model/AttentionRNNjeditpara3_04_0.803.h5
294/294 - 23s - loss: 0.5022 - tp: 103.0000 - fp: 15.0000 - tn: 133.0000 - fn: 43.0000 - accuracy: 0.8027 - precision: 0.8729 - recall: 0.7055 - auc: 0.8618 - val_loss: 0.5924 - val_tp: 51.0000 - val_fp: 28.0000 - val_tn: 35.0000 - val_fn: 12.0000 - val_accuracy: 0.6825 - val_precision: 0.6456 - val_recall: 0.8095 - val_auc: 0.7880
Epoch 5/40

Epoch 00005: accuracy improved from 0.80272 to 0.83333, saving model to /home/ashraf/defect_pred/model/AttentionRNNjeditpara3_05_0.833.h5
294/294 - 24s - loss: 0.4447 - tp: 127.0000 - fp: 30.0000 - tn: 118.0000 - fn: 19.0000 - accuracy: 0.8333 - precision: 0.8089 - recall: 0.8699 - auc: 0.9165 - val_loss: 0.5548 - val_tp: 32.0000 - val_fp: 3.0000 - val_tn: 60.0000 - val_fn: 31.0000 - val_accuracy: 0.7302 - val_precision: 0.9143 - val_recall: 0.5079 - val_auc: 0.8582
Epoch 6/40

Epoch 00006: accuracy improved from 0.83333 to 0.88435, saving model to /home/ashraf/defect_pred/model/AttentionRNNjeditpara3_06_0.884.h5
294/294 - 23s - loss: 0.3689 - tp: 123.0000 - fp: 11.0000 - tn: 137.0000 - fn: 23.0000 - accuracy: 0.8844 - precision: 0.9179 - recall: 0.8425 - auc: 0.9354 - val_loss: 0.4706 - val_tp: 39.0000 - val_fp: 3.0000 - val_tn: 60.0000 - val_fn: 24.0000 - val_accuracy: 0.7857 - val_precision: 0.9286 - val_recall: 0.6190 - val_auc: 0.8808
Epoch 7/40

Epoch 00007: accuracy improved from 0.88435 to 0.89456, saving model to /home/ashraf/defect_pred/model/AttentionRNNjeditpara3_07_0.895.h5
294/294 - 23s - loss: 0.3091 - tp: 126.0000 - fp: 11.0000 - tn: 137.0000 - fn: 20.0000 - accuracy: 0.8946 - precision: 0.9197 - recall: 0.8630 - auc: 0.9503 - val_loss: 0.4094 - val_tp: 45.0000 - val_fp: 3.0000 - val_tn: 60.0000 - val_fn: 18.0000 - val_accuracy: 0.8333 - val_precision: 0.9375 - val_recall: 0.7143 - val_auc: 0.8976
Epoch 8/40

Epoch 00008: accuracy improved from 0.89456 to 0.91837, saving model to /home/ashraf/defect_pred/model/AttentionRNNjeditpara3_08_0.918.h5
294/294 - 23s - loss: 0.2665 - tp: 128.0000 - fp: 6.0000 - tn: 142.0000 - fn: 18.0000 - accuracy: 0.9184 - precision: 0.9552 - recall: 0.8767 - auc: 0.9607 - val_loss: 0.4220 - val_tp: 48.0000 - val_fp: 4.0000 - val_tn: 59.0000 - val_fn: 15.0000 - val_accuracy: 0.8492 - val_precision: 0.9231 - val_recall: 0.7619 - val_auc: 0.8799
Epoch 9/40

Epoch 00009: accuracy improved from 0.91837 to 0.95578, saving model to /home/ashraf/defect_pred/model/AttentionRNNjeditpara3_09_0.956.h5
294/294 - 25s - loss: 0.2093 - tp: 137.0000 - fp: 4.0000 - tn: 144.0000 - fn: 9.0000 - accuracy: 0.9558 - precision: 0.9716 - recall: 0.9384 - auc: 0.9741 - val_loss: 0.3223 - val_tp: 54.0000 - val_fp: 4.0000 - val_tn: 59.0000 - val_fn: 9.0000 - val_accuracy: 0.8968 - val_precision: 0.9310 - val_recall: 0.8571 - val_auc: 0.9180
Epoch 10/40

Epoch 00010: accuracy improved from 0.95578 to 0.95918, saving model to /home/ashraf/defect_pred/model/AttentionRNNjeditpara3_10_0.959.h5
294/294 - 23s - loss: 0.1777 - tp: 138.0000 - fp: 4.0000 - tn: 144.0000 - fn: 8.0000 - accuracy: 0.9592 - precision: 0.9718 - recall: 0.9452 - auc: 0.9792 - val_loss: 0.3060 - val_tp: 55.0000 - val_fp: 4.0000 - val_tn: 59.0000 - val_fn: 8.0000 - val_accuracy: 0.9048 - val_precision: 0.9322 - val_recall: 0.8730 - val_auc: 0.9263
Epoch 11/40

Epoch 00011: accuracy did not improve from 0.95918
294/294 - 23s - loss: 0.1630 - tp: 138.0000 - fp: 4.0000 - tn: 144.0000 - fn: 8.0000 - accuracy: 0.9592 - precision: 0.9718 - recall: 0.9452 - auc: 0.9806 - val_loss: 0.2790 - val_tp: 55.0000 - val_fp: 3.0000 - val_tn: 60.0000 - val_fn: 8.0000 - val_accuracy: 0.9127 - val_precision: 0.9483 - val_recall: 0.8730 - val_auc: 0.9349
Epoch 12/40

Epoch 00012: accuracy did not improve from 0.95918
294/294 - 24s - loss: 0.2051 - tp: 133.0000 - fp: 8.0000 - tn: 140.0000 - fn: 13.0000 - accuracy: 0.9286 - precision: 0.9433 - recall: 0.9110 - auc: 0.9733 - val_loss: 0.3453 - val_tp: 51.0000 - val_fp: 4.0000 - val_tn: 59.0000 - val_fn: 12.0000 - val_accuracy: 0.8730 - val_precision: 0.9273 - val_recall: 0.8095 - val_auc: 0.9239
Epoch 13/40

Epoch 00013: accuracy did not improve from 0.95918
294/294 - 23s - loss: 0.1340 - tp: 137.0000 - fp: 3.0000 - tn: 145.0000 - fn: 9.0000 - accuracy: 0.9592 - precision: 0.9786 - recall: 0.9384 - auc: 0.9869 - val_loss: 0.3085 - val_tp: 56.0000 - val_fp: 6.0000 - val_tn: 57.0000 - val_fn: 7.0000 - val_accuracy: 0.8968 - val_precision: 0.9032 - val_recall: 0.8889 - val_auc: 0.9458
Epoch 14/40

Epoch 00014: accuracy did not improve from 0.95918
294/294 - 23s - loss: 0.1236 - tp: 138.0000 - fp: 4.0000 - tn: 144.0000 - fn: 8.0000 - accuracy: 0.9592 - precision: 0.9718 - recall: 0.9452 - auc: 0.9860 - val_loss: 0.3333 - val_tp: 56.0000 - val_fp: 9.0000 - val_tn: 54.0000 - val_fn: 7.0000 - val_accuracy: 0.8730 - val_precision: 0.8615 - val_recall: 0.8889 - val_auc: 0.9407
Epoch 15/40

Epoch 00015: accuracy improved from 0.95918 to 0.96599, saving model to /home/ashraf/defect_pred/model/AttentionRNNjeditpara3_15_0.966.h5
294/294 - 23s - loss: 0.1081 - tp: 139.0000 - fp: 3.0000 - tn: 145.0000 - fn: 7.0000 - accuracy: 0.9660 - precision: 0.9789 - recall: 0.9521 - auc: 0.9922 - val_loss: 0.2582 - val_tp: 56.0000 - val_fp: 5.0000 - val_tn: 58.0000 - val_fn: 7.0000 - val_accuracy: 0.9048 - val_precision: 0.9180 - val_recall: 0.8889 - val_auc: 0.9567
Epoch 16/40

Epoch 00016: accuracy did not improve from 0.96599
294/294 - 23s - loss: 0.1318 - tp: 133.0000 - fp: 4.0000 - tn: 144.0000 - fn: 13.0000 - accuracy: 0.9422 - precision: 0.9708 - recall: 0.9110 - auc: 0.9875 - val_loss: 0.3769 - val_tp: 50.0000 - val_fp: 8.0000 - val_tn: 55.0000 - val_fn: 13.0000 - val_accuracy: 0.8333 - val_precision: 0.8621 - val_recall: 0.7937 - val_auc: 0.9344
Epoch 17/40

Epoch 00017: accuracy improved from 0.96599 to 0.97619, saving model to /home/ashraf/defect_pred/model/AttentionRNNjeditpara3_17_0.976.h5
294/294 - 23s - loss: 0.0898 - tp: 141.0000 - fp: 2.0000 - tn: 146.0000 - fn: 5.0000 - accuracy: 0.9762 - precision: 0.9860 - recall: 0.9658 - auc: 0.9929 - val_loss: 0.4320 - val_tp: 56.0000 - val_fp: 12.0000 - val_tn: 51.0000 - val_fn: 7.0000 - val_accuracy: 0.8492 - val_precision: 0.8235 - val_recall: 0.8889 - val_auc: 0.9349
Epoch 18/40

Epoch 00018: accuracy improved from 0.97619 to 0.98639, saving model to /home/ashraf/defect_pred/model/AttentionRNNjeditpara3_18_0.986.h5
294/294 - 23s - loss: 0.0760 - tp: 144.0000 - fp: 2.0000 - tn: 146.0000 - fn: 2.0000 - accuracy: 0.9864 - precision: 0.9863 - recall: 0.9863 - auc: 0.9954 - val_loss: 0.4034 - val_tp: 56.0000 - val_fp: 12.0000 - val_tn: 51.0000 - val_fn: 7.0000 - val_accuracy: 0.8492 - val_precision: 0.8235 - val_recall: 0.8889 - val_auc: 0.9390
Epoch 19/40

Epoch 00019: accuracy did not improve from 0.98639
294/294 - 23s - loss: 0.0712 - tp: 144.0000 - fp: 2.0000 - tn: 146.0000 - fn: 2.0000 - accuracy: 0.9864 - precision: 0.9863 - recall: 0.9863 - auc: 0.9943 - val_loss: 0.3463 - val_tp: 56.0000 - val_fp: 9.0000 - val_tn: 54.0000 - val_fn: 7.0000 - val_accuracy: 0.8730 - val_precision: 0.8615 - val_recall: 0.8889 - val_auc: 0.9544
Epoch 20/40

Epoch 00020: accuracy improved from 0.98639 to 0.98980, saving model to /home/ashraf/defect_pred/model/AttentionRNNjeditpara3_20_0.990.h5
294/294 - 23s - loss: 0.0637 - tp: 145.0000 - fp: 2.0000 - tn: 146.0000 - fn: 1.0000 - accuracy: 0.9898 - precision: 0.9864 - recall: 0.9932 - auc: 0.9957 - val_loss: 0.3015 - val_tp: 55.0000 - val_fp: 6.0000 - val_tn: 57.0000 - val_fn: 8.0000 - val_accuracy: 0.8889 - val_precision: 0.9016 - val_recall: 0.8730 - val_auc: 0.9586
Epoch 21/40

Epoch 00021: accuracy did not improve from 0.98980
294/294 - 23s - loss: 0.0586 - tp: 145.0000 - fp: 2.0000 - tn: 146.0000 - fn: 1.0000 - accuracy: 0.9898 - precision: 0.9864 - recall: 0.9932 - auc: 0.9971 - val_loss: 0.2929 - val_tp: 56.0000 - val_fp: 6.0000 - val_tn: 57.0000 - val_fn: 7.0000 - val_accuracy: 0.8968 - val_precision: 0.9032 - val_recall: 0.8889 - val_auc: 0.9630
Epoch 22/40

Epoch 00022: accuracy did not improve from 0.98980
294/294 - 23s - loss: 0.0726 - tp: 141.0000 - fp: 2.0000 - tn: 146.0000 - fn: 5.0000 - accuracy: 0.9762 - precision: 0.9860 - recall: 0.9658 - auc: 0.9973 - val_loss: 0.3564 - val_tp: 58.0000 - val_fp: 13.0000 - val_tn: 50.0000 - val_fn: 5.0000 - val_accuracy: 0.8571 - val_precision: 0.8169 - val_recall: 0.9206 - val_auc: 0.9501
Epoch 23/40

Epoch 00023: accuracy did not improve from 0.98980
294/294 - 23s - loss: 0.0496 - tp: 144.0000 - fp: 2.0000 - tn: 146.0000 - fn: 2.0000 - accuracy: 0.9864 - precision: 0.9863 - recall: 0.9863 - auc: 0.9956 - val_loss: 0.4841 - val_tp: 58.0000 - val_fp: 15.0000 - val_tn: 48.0000 - val_fn: 5.0000 - val_accuracy: 0.8413 - val_precision: 0.7945 - val_recall: 0.9206 - val_auc: 0.9444
Epoch 24/40

Epoch 00024: accuracy improved from 0.98980 to 0.99320, saving model to /home/ashraf/defect_pred/model/AttentionRNNjeditpara3_24_0.993.h5
294/294 - 23s - loss: 0.0391 - tp: 145.0000 - fp: 1.0000 - tn: 147.0000 - fn: 1.0000 - accuracy: 0.9932 - precision: 0.9932 - recall: 0.9932 - auc: 0.9979 - val_loss: 0.2904 - val_tp: 54.0000 - val_fp: 5.0000 - val_tn: 58.0000 - val_fn: 9.0000 - val_accuracy: 0.8889 - val_precision: 0.9153 - val_recall: 0.8571 - val_auc: 0.9578
Epoch 25/40

Epoch 00025: accuracy did not improve from 0.99320
294/294 - 23s - loss: 0.0370 - tp: 145.0000 - fp: 1.0000 - tn: 147.0000 - fn: 1.0000 - accuracy: 0.9932 - precision: 0.9932 - recall: 0.9932 - auc: 0.9980 - val_loss: 0.5063 - val_tp: 63.0000 - val_fp: 20.0000 - val_tn: 43.0000 - val_fn: 0.0000e+00 - val_accuracy: 0.8413 - val_precision: 0.7590 - val_recall: 1.0000 - val_auc: 0.9456
Epoch 26/40

Epoch 00026: accuracy improved from 0.99320 to 0.99660, saving model to /home/ashraf/defect_pred/model/AttentionRNNjeditpara3_26_0.997.h5
294/294 - 23s - loss: 0.0281 - tp: 146.0000 - fp: 1.0000 - tn: 147.0000 - fn: 0.0000e+00 - accuracy: 0.9966 - precision: 0.9932 - recall: 1.0000 - auc: 0.9994 - val_loss: 0.3953 - val_tp: 63.0000 - val_fp: 17.0000 - val_tn: 46.0000 - val_fn: 0.0000e+00 - val_accuracy: 0.8651 - val_precision: 0.7875 - val_recall: 1.0000 - val_auc: 0.9559
Epoch 27/40

Epoch 00027: accuracy did not improve from 0.99660
294/294 - 23s - loss: 0.0277 - tp: 146.0000 - fp: 1.0000 - tn: 147.0000 - fn: 0.0000e+00 - accuracy: 0.9966 - precision: 0.9932 - recall: 1.0000 - auc: 0.9995 - val_loss: 0.3511 - val_tp: 63.0000 - val_fp: 12.0000 - val_tn: 51.0000 - val_fn: 0.0000e+00 - val_accuracy: 0.9048 - val_precision: 0.8400 - val_recall: 1.0000 - val_auc: 0.9591
Epoch 28/40

Epoch 00028: accuracy did not improve from 0.99660
294/294 - 23s - loss: 0.0344 - tp: 145.0000 - fp: 1.0000 - tn: 147.0000 - fn: 1.0000 - accuracy: 0.9932 - precision: 0.9932 - recall: 0.9932 - auc: 0.9995 - val_loss: 0.6583 - val_tp: 63.0000 - val_fp: 20.0000 - val_tn: 43.0000 - val_fn: 0.0000e+00 - val_accuracy: 0.8413 - val_precision: 0.7590 - val_recall: 1.0000 - val_auc: 0.9184
Epoch 29/40

Epoch 00029: accuracy did not improve from 0.99660
294/294 - 23s - loss: 0.0282 - tp: 145.0000 - fp: 2.0000 - tn: 146.0000 - fn: 1.0000 - accuracy: 0.9898 - precision: 0.9864 - recall: 0.9932 - auc: 0.9992 - val_loss: 0.3174 - val_tp: 63.0000 - val_fp: 13.0000 - val_tn: 50.0000 - val_fn: 0.0000e+00 - val_accuracy: 0.8968 - val_precision: 0.8289 - val_recall: 1.0000 - val_auc: 0.9535
Epoch 30/40

Epoch 00030: accuracy did not improve from 0.99660
294/294 - 23s - loss: 0.0211 - tp: 146.0000 - fp: 1.0000 - tn: 147.0000 - fn: 0.0000e+00 - accuracy: 0.9966 - precision: 0.9932 - recall: 1.0000 - auc: 0.9994 - val_loss: 0.3200 - val_tp: 62.0000 - val_fp: 12.0000 - val_tn: 51.0000 - val_fn: 1.0000 - val_accuracy: 0.8968 - val_precision: 0.8378 - val_recall: 0.9841 - val_auc: 0.9549
Epoch 31/40

Epoch 00031: accuracy did not improve from 0.99660
294/294 - 23s - loss: 0.0189 - tp: 146.0000 - fp: 1.0000 - tn: 147.0000 - fn: 0.0000e+00 - accuracy: 0.9966 - precision: 0.9932 - recall: 1.0000 - auc: 0.9995 - val_loss: 0.3234 - val_tp: 62.0000 - val_fp: 12.0000 - val_tn: 51.0000 - val_fn: 1.0000 - val_accuracy: 0.8968 - val_precision: 0.8378 - val_recall: 0.9841 - val_auc: 0.9473
Epoch 32/40

Epoch 00032: accuracy did not improve from 0.99660
294/294 - 23s - loss: 0.0157 - tp: 146.0000 - fp: 1.0000 - tn: 147.0000 - fn: 0.0000e+00 - accuracy: 0.9966 - precision: 0.9932 - recall: 1.0000 - auc: 1.0000 - val_loss: 0.3432 - val_tp: 62.0000 - val_fp: 13.0000 - val_tn: 50.0000 - val_fn: 1.0000 - val_accuracy: 0.8889 - val_precision: 0.8267 - val_recall: 0.9841 - val_auc: 0.9458
Epoch 33/40

Epoch 00033: accuracy did not improve from 0.99660
294/294 - 23s - loss: 0.0104 - tp: 146.0000 - fp: 1.0000 - tn: 147.0000 - fn: 0.0000e+00 - accuracy: 0.9966 - precision: 0.9932 - recall: 1.0000 - auc: 1.0000 - val_loss: 0.4084 - val_tp: 62.0000 - val_fp: 15.0000 - val_tn: 48.0000 - val_fn: 1.0000 - val_accuracy: 0.8730 - val_precision: 0.8052 - val_recall: 0.9841 - val_auc: 0.9414
Epoch 34/40

Epoch 00034: accuracy improved from 0.99660 to 1.00000, saving model to /home/ashraf/defect_pred/model/AttentionRNNjeditpara3_34_1.000.h5
294/294 - 23s - loss: 0.0072 - tp: 146.0000 - fp: 0.0000e+00 - tn: 148.0000 - fn: 0.0000e+00 - accuracy: 1.0000 - precision: 1.0000 - recall: 1.0000 - auc: 1.0000 - val_loss: 0.4919 - val_tp: 62.0000 - val_fp: 16.0000 - val_tn: 47.0000 - val_fn: 1.0000 - val_accuracy: 0.8651 - val_precision: 0.7949 - val_recall: 0.9841 - val_auc: 0.9399
Epoch 35/40

Epoch 00035: accuracy did not improve from 1.00000
294/294 - 23s - loss: 0.0045 - tp: 146.0000 - fp: 0.0000e+00 - tn: 148.0000 - fn: 0.0000e+00 - accuracy: 1.0000 - precision: 1.0000 - recall: 1.0000 - auc: 1.0000 - val_loss: 0.5288 - val_tp: 62.0000 - val_fp: 16.0000 - val_tn: 47.0000 - val_fn: 1.0000 - val_accuracy: 0.8651 - val_precision: 0.7949 - val_recall: 0.9841 - val_auc: 0.9403
Epoch 36/40

Epoch 00036: accuracy did not improve from 1.00000
294/294 - 24s - loss: 0.0030 - tp: 146.0000 - fp: 0.0000e+00 - tn: 148.0000 - fn: 0.0000e+00 - accuracy: 1.0000 - precision: 1.0000 - recall: 1.0000 - auc: 1.0000 - val_loss: 0.5780 - val_tp: 62.0000 - val_fp: 16.0000 - val_tn: 47.0000 - val_fn: 1.0000 - val_accuracy: 0.8651 - val_precision: 0.7949 - val_recall: 0.9841 - val_auc: 0.9289
Epoch 37/40

Epoch 00037: accuracy did not improve from 1.00000
294/294 - 23s - loss: 0.0018 - tp: 146.0000 - fp: 0.0000e+00 - tn: 148.0000 - fn: 0.0000e+00 - accuracy: 1.0000 - precision: 1.0000 - recall: 1.0000 - auc: 1.0000 - val_loss: 0.6327 - val_tp: 62.0000 - val_fp: 16.0000 - val_tn: 47.0000 - val_fn: 1.0000 - val_accuracy: 0.8651 - val_precision: 0.7949 - val_recall: 0.9841 - val_auc: 0.9166
Epoch 38/40

Epoch 00038: accuracy did not improve from 1.00000
294/294 - 23s - loss: 0.0012 - tp: 146.0000 - fp: 0.0000e+00 - tn: 148.0000 - fn: 0.0000e+00 - accuracy: 1.0000 - precision: 1.0000 - recall: 1.0000 - auc: 1.0000 - val_loss: 0.6895 - val_tp: 62.0000 - val_fp: 16.0000 - val_tn: 47.0000 - val_fn: 1.0000 - val_accuracy: 0.8651 - val_precision: 0.7949 - val_recall: 0.9841 - val_auc: 0.9070
Epoch 39/40

Epoch 00039: accuracy did not improve from 1.00000
294/294 - 25s - loss: 7.8909e-04 - tp: 146.0000 - fp: 0.0000e+00 - tn: 148.0000 - fn: 0.0000e+00 - accuracy: 1.0000 - precision: 1.0000 - recall: 1.0000 - auc: 1.0000 - val_loss: 0.7414 - val_tp: 62.0000 - val_fp: 16.0000 - val_tn: 47.0000 - val_fn: 1.0000 - val_accuracy: 0.8651 - val_precision: 0.7949 - val_recall: 0.9841 - val_auc: 0.8935
Epoch 40/40

Epoch 00040: accuracy did not improve from 1.00000
294/294 - 23s - loss: 5.5837e-04 - tp: 146.0000 - fp: 0.0000e+00 - tn: 148.0000 - fn: 0.0000e+00 - accuracy: 1.0000 - precision: 1.0000 - recall: 1.0000 - auc: 1.0000 - val_loss: 0.7640 - val_tp: 62.0000 - val_fp: 17.0000 - val_tn: 46.0000 - val_fn: 1.0000 - val_accuracy: 0.8571 - val_precision: 0.7848 - val_recall: 0.9841 - val_auc: 0.8947
Model training completed
Starting training the model...
Train on 294 samples, validate on 126 samples
Epoch 1/40
2020-05-16 10:28:04.609625: I tensorflow/core/profiler/lib/profiler_session.cc:225] Profiler session started.

Epoch 00001: accuracy improved from -inf to 0.61224, saving model to /home/ashraf/defect_pred/model/AttentionRNNjeditpara4_01_0.612.h5
294/294 - 34s - loss: 0.6730 - tp: 70.0000 - fp: 38.0000 - tn: 110.0000 - fn: 76.0000 - accuracy: 0.6122 - precision: 0.6481 - recall: 0.4795 - auc: 0.6458 - val_loss: 0.6573 - val_tp: 52.0000 - val_fp: 36.0000 - val_tn: 27.0000 - val_fn: 11.0000 - val_accuracy: 0.6270 - val_precision: 0.5909 - val_recall: 0.8254 - val_auc: 0.7056
Epoch 2/40

Epoch 00002: accuracy improved from 0.61224 to 0.70748, saving model to /home/ashraf/defect_pred/model/AttentionRNNjeditpara4_02_0.707.h5
294/294 - 24s - loss: 0.6107 - tp: 103.0000 - fp: 43.0000 - tn: 105.0000 - fn: 43.0000 - accuracy: 0.7075 - precision: 0.7055 - recall: 0.7055 - auc: 0.7792 - val_loss: 0.6136 - val_tp: 45.0000 - val_fp: 25.0000 - val_tn: 38.0000 - val_fn: 18.0000 - val_accuracy: 0.6587 - val_precision: 0.6429 - val_recall: 0.7143 - val_auc: 0.7460
Epoch 3/40

Epoch 00003: accuracy improved from 0.70748 to 0.77551, saving model to /home/ashraf/defect_pred/model/AttentionRNNjeditpara4_03_0.776.h5
294/294 - 24s - loss: 0.5160 - tp: 108.0000 - fp: 28.0000 - tn: 120.0000 - fn: 38.0000 - accuracy: 0.7755 - precision: 0.7941 - recall: 0.7397 - auc: 0.8586 - val_loss: 0.5720 - val_tp: 44.0000 - val_fp: 18.0000 - val_tn: 45.0000 - val_fn: 19.0000 - val_accuracy: 0.7063 - val_precision: 0.7097 - val_recall: 0.6984 - val_auc: 0.7875
Epoch 4/40

Epoch 00004: accuracy improved from 0.77551 to 0.82313, saving model to /home/ashraf/defect_pred/model/AttentionRNNjeditpara4_04_0.823.h5
294/294 - 24s - loss: 0.4451 - tp: 111.0000 - fp: 17.0000 - tn: 131.0000 - fn: 35.0000 - accuracy: 0.8231 - precision: 0.8672 - recall: 0.7603 - auc: 0.8982 - val_loss: 0.5600 - val_tp: 49.0000 - val_fp: 22.0000 - val_tn: 41.0000 - val_fn: 14.0000 - val_accuracy: 0.7143 - val_precision: 0.6901 - val_recall: 0.7778 - val_auc: 0.7972
Epoch 5/40

Epoch 00005: accuracy improved from 0.82313 to 0.86395, saving model to /home/ashraf/defect_pred/model/AttentionRNNjeditpara4_05_0.864.h5
294/294 - 24s - loss: 0.3755 - tp: 121.0000 - fp: 15.0000 - tn: 133.0000 - fn: 25.0000 - accuracy: 0.8639 - precision: 0.8897 - recall: 0.8288 - auc: 0.9293 - val_loss: 0.5826 - val_tp: 28.0000 - val_fp: 2.0000 - val_tn: 61.0000 - val_fn: 35.0000 - val_accuracy: 0.7063 - val_precision: 0.9333 - val_recall: 0.4444 - val_auc: 0.8433
Epoch 6/40

Epoch 00006: accuracy improved from 0.86395 to 0.89116, saving model to /home/ashraf/defect_pred/model/AttentionRNNjeditpara4_06_0.891.h5
294/294 - 24s - loss: 0.3224 - tp: 121.0000 - fp: 7.0000 - tn: 141.0000 - fn: 25.0000 - accuracy: 0.8912 - precision: 0.9453 - recall: 0.8288 - auc: 0.9457 - val_loss: 1.0271 - val_tp: 5.0000 - val_fp: 0.0000e+00 - val_tn: 63.0000 - val_fn: 58.0000 - val_accuracy: 0.5397 - val_precision: 1.0000 - val_recall: 0.0794 - val_auc: 0.8175
Epoch 7/40

Epoch 00007: accuracy did not improve from 0.89116
294/294 - 24s - loss: 0.3632 - tp: 107.0000 - fp: 3.0000 - tn: 145.0000 - fn: 39.0000 - accuracy: 0.8571 - precision: 0.9727 - recall: 0.7329 - auc: 0.9075 - val_loss: 0.4112 - val_tp: 45.0000 - val_fp: 3.0000 - val_tn: 60.0000 - val_fn: 18.0000 - val_accuracy: 0.8333 - val_precision: 0.9375 - val_recall: 0.7143 - val_auc: 0.8936
Epoch 8/40

Epoch 00008: accuracy improved from 0.89116 to 0.92177, saving model to /home/ashraf/defect_pred/model/AttentionRNNjeditpara4_08_0.922.h5
294/294 - 24s - loss: 0.2468 - tp: 132.0000 - fp: 9.0000 - tn: 139.0000 - fn: 14.0000 - accuracy: 0.9218 - precision: 0.9362 - recall: 0.9041 - auc: 0.9634 - val_loss: 0.3863 - val_tp: 49.0000 - val_fp: 4.0000 - val_tn: 59.0000 - val_fn: 14.0000 - val_accuracy: 0.8571 - val_precision: 0.9245 - val_recall: 0.7778 - val_auc: 0.8997
Epoch 9/40

Epoch 00009: accuracy improved from 0.92177 to 0.94218, saving model to /home/ashraf/defect_pred/model/AttentionRNNjeditpara4_09_0.942.h5
294/294 - 24s - loss: 0.2088 - tp: 135.0000 - fp: 6.0000 - tn: 142.0000 - fn: 11.0000 - accuracy: 0.9422 - precision: 0.9574 - recall: 0.9247 - auc: 0.9711 - val_loss: 0.3457 - val_tp: 54.0000 - val_fp: 4.0000 - val_tn: 59.0000 - val_fn: 9.0000 - val_accuracy: 0.8968 - val_precision: 0.9310 - val_recall: 0.8571 - val_auc: 0.9156
Epoch 10/40

Epoch 00010: accuracy improved from 0.94218 to 0.95238, saving model to /home/ashraf/defect_pred/model/AttentionRNNjeditpara4_10_0.952.h5
294/294 - 25s - loss: 0.1770 - tp: 137.0000 - fp: 5.0000 - tn: 143.0000 - fn: 9.0000 - accuracy: 0.9524 - precision: 0.9648 - recall: 0.9384 - auc: 0.9785 - val_loss: 0.6756 - val_tp: 27.0000 - val_fp: 1.0000 - val_tn: 62.0000 - val_fn: 36.0000 - val_accuracy: 0.7063 - val_precision: 0.9643 - val_recall: 0.4286 - val_auc: 0.8799
Epoch 11/40

Epoch 00011: accuracy did not improve from 0.95238
294/294 - 25s - loss: 0.1916 - tp: 130.0000 - fp: 4.0000 - tn: 144.0000 - fn: 16.0000 - accuracy: 0.9320 - precision: 0.9701 - recall: 0.8904 - auc: 0.9787 - val_loss: 0.3293 - val_tp: 53.0000 - val_fp: 4.0000 - val_tn: 59.0000 - val_fn: 10.0000 - val_accuracy: 0.8889 - val_precision: 0.9298 - val_recall: 0.8413 - val_auc: 0.9269
Epoch 12/40

Epoch 00012: accuracy did not improve from 0.95238
294/294 - 24s - loss: 0.1545 - tp: 131.0000 - fp: 2.0000 - tn: 146.0000 - fn: 15.0000 - accuracy: 0.9422 - precision: 0.9850 - recall: 0.8973 - auc: 0.9872 - val_loss: 0.5007 - val_tp: 57.0000 - val_fp: 21.0000 - val_tn: 42.0000 - val_fn: 6.0000 - val_accuracy: 0.7857 - val_precision: 0.7308 - val_recall: 0.9048 - val_auc: 0.9123
Epoch 13/40

Epoch 00013: accuracy improved from 0.95238 to 0.95918, saving model to /home/ashraf/defect_pred/model/AttentionRNNjeditpara4_13_0.959.h5
294/294 - 24s - loss: 0.1345 - tp: 137.0000 - fp: 3.0000 - tn: 145.0000 - fn: 9.0000 - accuracy: 0.9592 - precision: 0.9786 - recall: 0.9384 - auc: 0.9879 - val_loss: 0.3824 - val_tp: 51.0000 - val_fp: 9.0000 - val_tn: 54.0000 - val_fn: 12.0000 - val_accuracy: 0.8333 - val_precision: 0.8500 - val_recall: 0.8095 - val_auc: 0.9160
Epoch 14/40

Epoch 00014: accuracy improved from 0.95918 to 0.96259, saving model to /home/ashraf/defect_pred/model/AttentionRNNjeditpara4_14_0.963.h5
294/294 - 24s - loss: 0.1066 - tp: 137.0000 - fp: 2.0000 - tn: 146.0000 - fn: 9.0000 - accuracy: 0.9626 - precision: 0.9856 - recall: 0.9384 - auc: 0.9901 - val_loss: 0.3530 - val_tp: 55.0000 - val_fp: 8.0000 - val_tn: 55.0000 - val_fn: 8.0000 - val_accuracy: 0.8730 - val_precision: 0.8730 - val_recall: 0.8730 - val_auc: 0.9380
Epoch 15/40

Epoch 00015: accuracy improved from 0.96259 to 0.96599, saving model to /home/ashraf/defect_pred/model/AttentionRNNjeditpara4_15_0.966.h5
294/294 - 24s - loss: 0.1009 - tp: 138.0000 - fp: 2.0000 - tn: 146.0000 - fn: 8.0000 - accuracy: 0.9660 - precision: 0.9857 - recall: 0.9452 - auc: 0.9943 - val_loss: 0.3773 - val_tp: 54.0000 - val_fp: 8.0000 - val_tn: 55.0000 - val_fn: 9.0000 - val_accuracy: 0.8651 - val_precision: 0.8710 - val_recall: 0.8571 - val_auc: 0.9254
Epoch 16/40

Epoch 00016: accuracy improved from 0.96599 to 0.97619, saving model to /home/ashraf/defect_pred/model/AttentionRNNjeditpara4_16_0.976.h5
294/294 - 24s - loss: 0.0824 - tp: 140.0000 - fp: 1.0000 - tn: 147.0000 - fn: 6.0000 - accuracy: 0.9762 - precision: 0.9929 - recall: 0.9589 - auc: 0.9932 - val_loss: 0.3288 - val_tp: 56.0000 - val_fp: 8.0000 - val_tn: 55.0000 - val_fn: 7.0000 - val_accuracy: 0.8810 - val_precision: 0.8750 - val_recall: 0.8889 - val_auc: 0.9476
Epoch 17/40

Epoch 00017: accuracy improved from 0.97619 to 0.97959, saving model to /home/ashraf/defect_pred/model/AttentionRNNjeditpara4_17_0.980.h5
294/294 - 24s - loss: 0.0771 - tp: 141.0000 - fp: 1.0000 - tn: 147.0000 - fn: 5.0000 - accuracy: 0.9796 - precision: 0.9930 - recall: 0.9658 - auc: 0.9932 - val_loss: 0.3455 - val_tp: 58.0000 - val_fp: 9.0000 - val_tn: 54.0000 - val_fn: 5.0000 - val_accuracy: 0.8889 - val_precision: 0.8657 - val_recall: 0.9206 - val_auc: 0.9457
Epoch 18/40

Epoch 00018: accuracy did not improve from 0.97959
294/294 - 24s - loss: 0.1151 - tp: 144.0000 - fp: 5.0000 - tn: 143.0000 - fn: 2.0000 - accuracy: 0.9762 - precision: 0.9664 - recall: 0.9863 - auc: 0.9844 - val_loss: 0.2805 - val_tp: 58.0000 - val_fp: 6.0000 - val_tn: 57.0000 - val_fn: 5.0000 - val_accuracy: 0.9127 - val_precision: 0.9062 - val_recall: 0.9206 - val_auc: 0.9552
Epoch 19/40

Epoch 00019: accuracy did not improve from 0.97959
294/294 - 24s - loss: 0.0980 - tp: 139.0000 - fp: 2.0000 - tn: 146.0000 - fn: 7.0000 - accuracy: 0.9694 - precision: 0.9858 - recall: 0.9521 - auc: 0.9942 - val_loss: 0.3751 - val_tp: 57.0000 - val_fp: 12.0000 - val_tn: 51.0000 - val_fn: 6.0000 - val_accuracy: 0.8571 - val_precision: 0.8261 - val_recall: 0.9048 - val_auc: 0.9473
Epoch 20/40

Epoch 00020: accuracy improved from 0.97959 to 0.99320, saving model to /home/ashraf/defect_pred/model/AttentionRNNjeditpara4_20_0.993.h5
294/294 - 24s - loss: 0.0480 - tp: 145.0000 - fp: 1.0000 - tn: 147.0000 - fn: 1.0000 - accuracy: 0.9932 - precision: 0.9932 - recall: 0.9932 - auc: 0.9984 - val_loss: 0.3634 - val_tp: 59.0000 - val_fp: 13.0000 - val_tn: 50.0000 - val_fn: 4.0000 - val_accuracy: 0.8651 - val_precision: 0.8194 - val_recall: 0.9365 - val_auc: 0.9570
Epoch 21/40

Epoch 00021: accuracy did not improve from 0.99320
294/294 - 24s - loss: 0.0524 - tp: 144.0000 - fp: 1.0000 - tn: 147.0000 - fn: 2.0000 - accuracy: 0.9898 - precision: 0.9931 - recall: 0.9863 - auc: 0.9986 - val_loss: 0.3091 - val_tp: 56.0000 - val_fp: 13.0000 - val_tn: 50.0000 - val_fn: 7.0000 - val_accuracy: 0.8413 - val_precision: 0.8116 - val_recall: 0.8889 - val_auc: 0.9533
Epoch 22/40

Epoch 00022: accuracy did not improve from 0.99320
294/294 - 24s - loss: 0.0393 - tp: 144.0000 - fp: 1.0000 - tn: 147.0000 - fn: 2.0000 - accuracy: 0.9898 - precision: 0.9931 - recall: 0.9863 - auc: 0.9988 - val_loss: 0.3279 - val_tp: 58.0000 - val_fp: 14.0000 - val_tn: 49.0000 - val_fn: 5.0000 - val_accuracy: 0.8492 - val_precision: 0.8056 - val_recall: 0.9206 - val_auc: 0.9482
Epoch 23/40

Epoch 00023: accuracy did not improve from 0.99320
294/294 - 24s - loss: 0.0346 - tp: 145.0000 - fp: 1.0000 - tn: 147.0000 - fn: 1.0000 - accuracy: 0.9932 - precision: 0.9932 - recall: 0.9932 - auc: 0.9993 - val_loss: 0.3288 - val_tp: 58.0000 - val_fp: 12.0000 - val_tn: 51.0000 - val_fn: 5.0000 - val_accuracy: 0.8651 - val_precision: 0.8286 - val_recall: 0.9206 - val_auc: 0.9473
Epoch 24/40

Epoch 00024: accuracy did not improve from 0.99320
294/294 - 24s - loss: 0.0310 - tp: 145.0000 - fp: 1.0000 - tn: 147.0000 - fn: 1.0000 - accuracy: 0.9932 - precision: 0.9932 - recall: 0.9932 - auc: 0.9994 - val_loss: 0.3269 - val_tp: 58.0000 - val_fp: 12.0000 - val_tn: 51.0000 - val_fn: 5.0000 - val_accuracy: 0.8651 - val_precision: 0.8286 - val_recall: 0.9206 - val_auc: 0.9496
Epoch 25/40

Epoch 00025: accuracy did not improve from 0.99320
294/294 - 24s - loss: 0.0275 - tp: 145.0000 - fp: 1.0000 - tn: 147.0000 - fn: 1.0000 - accuracy: 0.9932 - precision: 0.9932 - recall: 0.9932 - auc: 0.9995 - val_loss: 0.3462 - val_tp: 58.0000 - val_fp: 15.0000 - val_tn: 48.0000 - val_fn: 5.0000 - val_accuracy: 0.8413 - val_precision: 0.7945 - val_recall: 0.9206 - val_auc: 0.9478
Epoch 26/40

Epoch 00026: accuracy did not improve from 0.99320
294/294 - 24s - loss: 0.0217 - tp: 145.0000 - fp: 1.0000 - tn: 147.0000 - fn: 1.0000 - accuracy: 0.9932 - precision: 0.9932 - recall: 0.9932 - auc: 0.9997 - val_loss: 0.3531 - val_tp: 57.0000 - val_fp: 12.0000 - val_tn: 51.0000 - val_fn: 6.0000 - val_accuracy: 0.8571 - val_precision: 0.8261 - val_recall: 0.9048 - val_auc: 0.9410
Epoch 27/40

Epoch 00027: accuracy did not improve from 0.99320
294/294 - 24s - loss: 0.0191 - tp: 145.0000 - fp: 1.0000 - tn: 147.0000 - fn: 1.0000 - accuracy: 0.9932 - precision: 0.9932 - recall: 0.9932 - auc: 1.0000 - val_loss: 0.3648 - val_tp: 60.0000 - val_fp: 13.0000 - val_tn: 50.0000 - val_fn: 3.0000 - val_accuracy: 0.8730 - val_precision: 0.8219 - val_recall: 0.9524 - val_auc: 0.9344
Epoch 28/40

Epoch 00028: accuracy improved from 0.99320 to 1.00000, saving model to /home/ashraf/defect_pred/model/AttentionRNNjeditpara4_28_1.000.h5
294/294 - 24s - loss: 0.0103 - tp: 146.0000 - fp: 0.0000e+00 - tn: 148.0000 - fn: 0.0000e+00 - accuracy: 1.0000 - precision: 1.0000 - recall: 1.0000 - auc: 1.0000 - val_loss: 0.4599 - val_tp: 60.0000 - val_fp: 16.0000 - val_tn: 47.0000 - val_fn: 3.0000 - val_accuracy: 0.8492 - val_precision: 0.7895 - val_recall: 0.9524 - val_auc: 0.9354
Epoch 29/40

Epoch 00029: accuracy did not improve from 1.00000
294/294 - 24s - loss: 0.0064 - tp: 146.0000 - fp: 0.0000e+00 - tn: 148.0000 - fn: 0.0000e+00 - accuracy: 1.0000 - precision: 1.0000 - recall: 1.0000 - auc: 1.0000 - val_loss: 0.4850 - val_tp: 60.0000 - val_fp: 15.0000 - val_tn: 48.0000 - val_fn: 3.0000 - val_accuracy: 0.8571 - val_precision: 0.8000 - val_recall: 0.9524 - val_auc: 0.9317
Epoch 30/40

Epoch 00030: accuracy did not improve from 1.00000
294/294 - 24s - loss: 0.0048 - tp: 146.0000 - fp: 0.0000e+00 - tn: 148.0000 - fn: 0.0000e+00 - accuracy: 1.0000 - precision: 1.0000 - recall: 1.0000 - auc: 1.0000 - val_loss: 0.4953 - val_tp: 62.0000 - val_fp: 14.0000 - val_tn: 49.0000 - val_fn: 1.0000 - val_accuracy: 0.8810 - val_precision: 0.8158 - val_recall: 0.9841 - val_auc: 0.9311
Epoch 31/40

Epoch 00031: accuracy did not improve from 1.00000
294/294 - 24s - loss: 0.0032 - tp: 146.0000 - fp: 0.0000e+00 - tn: 148.0000 - fn: 0.0000e+00 - accuracy: 1.0000 - precision: 1.0000 - recall: 1.0000 - auc: 1.0000 - val_loss: 0.6070 - val_tp: 60.0000 - val_fp: 17.0000 - val_tn: 46.0000 - val_fn: 3.0000 - val_accuracy: 0.8413 - val_precision: 0.7792 - val_recall: 0.9524 - val_auc: 0.9354
Epoch 32/40

Epoch 00032: accuracy did not improve from 1.00000
294/294 - 24s - loss: 0.0030 - tp: 146.0000 - fp: 0.0000e+00 - tn: 148.0000 - fn: 0.0000e+00 - accuracy: 1.0000 - precision: 1.0000 - recall: 1.0000 - auc: 1.0000 - val_loss: 0.6715 - val_tp: 62.0000 - val_fp: 18.0000 - val_tn: 45.0000 - val_fn: 1.0000 - val_accuracy: 0.8492 - val_precision: 0.7750 - val_recall: 0.9841 - val_auc: 0.9252
Epoch 33/40

Epoch 00033: accuracy did not improve from 1.00000
294/294 - 24s - loss: 0.0015 - tp: 146.0000 - fp: 0.0000e+00 - tn: 148.0000 - fn: 0.0000e+00 - accuracy: 1.0000 - precision: 1.0000 - recall: 1.0000 - auc: 1.0000 - val_loss: 0.5624 - val_tp: 62.0000 - val_fp: 15.0000 - val_tn: 48.0000 - val_fn: 1.0000 - val_accuracy: 0.8730 - val_precision: 0.8052 - val_recall: 0.9841 - val_auc: 0.9316
Epoch 34/40

Epoch 00034: accuracy did not improve from 1.00000
294/294 - 25s - loss: 0.0013 - tp: 146.0000 - fp: 0.0000e+00 - tn: 148.0000 - fn: 0.0000e+00 - accuracy: 1.0000 - precision: 1.0000 - recall: 1.0000 - auc: 1.0000 - val_loss: 0.6540 - val_tp: 62.0000 - val_fp: 16.0000 - val_tn: 47.0000 - val_fn: 1.0000 - val_accuracy: 0.8651 - val_precision: 0.7949 - val_recall: 0.9841 - val_auc: 0.9084
Epoch 35/40

Epoch 00035: accuracy did not improve from 1.00000
294/294 - 24s - loss: 7.1639e-04 - tp: 146.0000 - fp: 0.0000e+00 - tn: 148.0000 - fn: 0.0000e+00 - accuracy: 1.0000 - precision: 1.0000 - recall: 1.0000 - auc: 1.0000 - val_loss: 0.6511 - val_tp: 62.0000 - val_fp: 16.0000 - val_tn: 47.0000 - val_fn: 1.0000 - val_accuracy: 0.8651 - val_precision: 0.7949 - val_recall: 0.9841 - val_auc: 0.9101
Epoch 36/40

Epoch 00036: accuracy did not improve from 1.00000
294/294 - 24s - loss: 5.1446e-04 - tp: 146.0000 - fp: 0.0000e+00 - tn: 148.0000 - fn: 0.0000e+00 - accuracy: 1.0000 - precision: 1.0000 - recall: 1.0000 - auc: 1.0000 - val_loss: 0.7567 - val_tp: 62.0000 - val_fp: 16.0000 - val_tn: 47.0000 - val_fn: 1.0000 - val_accuracy: 0.8651 - val_precision: 0.7949 - val_recall: 0.9841 - val_auc: 0.9085
Epoch 37/40

Epoch 00037: accuracy did not improve from 1.00000
294/294 - 24s - loss: 5.3275e-04 - tp: 146.0000 - fp: 0.0000e+00 - tn: 148.0000 - fn: 0.0000e+00 - accuracy: 1.0000 - precision: 1.0000 - recall: 1.0000 - auc: 1.0000 - val_loss: 0.6370 - val_tp: 58.0000 - val_fp: 11.0000 - val_tn: 52.0000 - val_fn: 5.0000 - val_accuracy: 0.8730 - val_precision: 0.8406 - val_recall: 0.9206 - val_auc: 0.9190
Epoch 38/40

Epoch 00038: accuracy did not improve from 1.00000
294/294 - 24s - loss: 0.0056 - tp: 145.0000 - fp: 0.0000e+00 - tn: 148.0000 - fn: 1.0000 - accuracy: 0.9966 - precision: 1.0000 - recall: 0.9932 - auc: 1.0000 - val_loss: 0.9280 - val_tp: 62.0000 - val_fp: 20.0000 - val_tn: 43.0000 - val_fn: 1.0000 - val_accuracy: 0.8333 - val_precision: 0.7561 - val_recall: 0.9841 - val_auc: 0.8862
Epoch 39/40

Epoch 00039: accuracy did not improve from 1.00000
294/294 - 24s - loss: 3.5332e-04 - tp: 146.0000 - fp: 0.0000e+00 - tn: 148.0000 - fn: 0.0000e+00 - accuracy: 1.0000 - precision: 1.0000 - recall: 1.0000 - auc: 1.0000 - val_loss: 0.9303 - val_tp: 62.0000 - val_fp: 18.0000 - val_tn: 45.0000 - val_fn: 1.0000 - val_accuracy: 0.8492 - val_precision: 0.7750 - val_recall: 0.9841 - val_auc: 0.8939
Epoch 40/40

Epoch 00040: accuracy did not improve from 1.00000
294/294 - 24s - loss: 2.7685e-04 - tp: 146.0000 - fp: 0.0000e+00 - tn: 148.0000 - fn: 0.0000e+00 - accuracy: 1.0000 - precision: 1.0000 - recall: 1.0000 - auc: 1.0000 - val_loss: 0.9474 - val_tp: 62.0000 - val_fp: 19.0000 - val_tn: 44.0000 - val_fn: 1.0000 - val_accuracy: 0.8413 - val_precision: 0.7654 - val_recall: 0.9841 - val_auc: 0.8939
Model training completed
Starting training the model...
Train on 294 samples, validate on 126 samples
Epoch 1/40
2020-05-16 10:44:16.934239: I tensorflow/core/profiler/lib/profiler_session.cc:225] Profiler session started.

Epoch 00001: accuracy improved from -inf to 0.58163, saving model to /home/ashraf/defect_pred/model/AttentionRNNjeditpara5_01_0.582.h5
294/294 - 35s - loss: 0.6891 - tp: 50.0000 - fp: 27.0000 - tn: 121.0000 - fn: 96.0000 - accuracy: 0.5816 - precision: 0.6494 - recall: 0.3425 - auc: 0.6057 - val_loss: 0.6546 - val_tp: 11.0000 - val_fp: 1.0000 - val_tn: 62.0000 - val_fn: 52.0000 - val_accuracy: 0.5794 - val_precision: 0.9167 - val_recall: 0.1746 - val_auc: 0.7637
Epoch 2/40

Epoch 00002: accuracy improved from 0.58163 to 0.72109, saving model to /home/ashraf/defect_pred/model/AttentionRNNjeditpara5_02_0.721.h5
294/294 - 25s - loss: 0.5985 - tp: 104.0000 - fp: 40.0000 - tn: 108.0000 - fn: 42.0000 - accuracy: 0.7211 - precision: 0.7222 - recall: 0.7123 - auc: 0.7864 - val_loss: 0.6197 - val_tp: 50.0000 - val_fp: 28.0000 - val_tn: 35.0000 - val_fn: 13.0000 - val_accuracy: 0.6746 - val_precision: 0.6410 - val_recall: 0.7937 - val_auc: 0.7571
Epoch 3/40

Epoch 00003: accuracy improved from 0.72109 to 0.76871, saving model to /home/ashraf/defect_pred/model/AttentionRNNjeditpara5_03_0.769.h5
294/294 - 26s - loss: 0.5205 - tp: 116.0000 - fp: 38.0000 - tn: 110.0000 - fn: 30.0000 - accuracy: 0.7687 - precision: 0.7532 - recall: 0.7945 - auc: 0.8574 - val_loss: 0.5565 - val_tp: 39.0000 - val_fp: 10.0000 - val_tn: 53.0000 - val_fn: 24.0000 - val_accuracy: 0.7302 - val_precision: 0.7959 - val_recall: 0.6190 - val_auc: 0.8061
Epoch 4/40

Epoch 00004: accuracy improved from 0.76871 to 0.81973, saving model to /home/ashraf/defect_pred/model/AttentionRNNjeditpara5_04_0.820.h5
294/294 - 25s - loss: 0.4099 - tp: 111.0000 - fp: 18.0000 - tn: 130.0000 - fn: 35.0000 - accuracy: 0.8197 - precision: 0.8605 - recall: 0.7603 - auc: 0.9125 - val_loss: 0.5176 - val_tp: 49.0000 - val_fp: 15.0000 - val_tn: 48.0000 - val_fn: 14.0000 - val_accuracy: 0.7698 - val_precision: 0.7656 - val_recall: 0.7778 - val_auc: 0.8309
Epoch 5/40

Epoch 00005: accuracy improved from 0.81973 to 0.87755, saving model to /home/ashraf/defect_pred/model/AttentionRNNjeditpara5_05_0.878.h5
294/294 - 25s - loss: 0.3322 - tp: 122.0000 - fp: 12.0000 - tn: 136.0000 - fn: 24.0000 - accuracy: 0.8776 - precision: 0.9104 - recall: 0.8356 - auc: 0.9401 - val_loss: 0.4891 - val_tp: 48.0000 - val_fp: 12.0000 - val_tn: 51.0000 - val_fn: 15.0000 - val_accuracy: 0.7857 - val_precision: 0.8000 - val_recall: 0.7619 - val_auc: 0.8497
Epoch 6/40

Epoch 00006: accuracy improved from 0.87755 to 0.88435, saving model to /home/ashraf/defect_pred/model/AttentionRNNjeditpara5_06_0.884.h5
294/294 - 25s - loss: 0.2843 - tp: 120.0000 - fp: 8.0000 - tn: 140.0000 - fn: 26.0000 - accuracy: 0.8844 - precision: 0.9375 - recall: 0.8219 - auc: 0.9566 - val_loss: 0.4600 - val_tp: 49.0000 - val_fp: 15.0000 - val_tn: 48.0000 - val_fn: 14.0000 - val_accuracy: 0.7698 - val_precision: 0.7656 - val_recall: 0.7778 - val_auc: 0.8699
Epoch 7/40

Epoch 00007: accuracy improved from 0.88435 to 0.92517, saving model to /home/ashraf/defect_pred/model/AttentionRNNjeditpara5_07_0.925.h5
294/294 - 25s - loss: 0.2235 - tp: 130.0000 - fp: 6.0000 - tn: 142.0000 - fn: 16.0000 - accuracy: 0.9252 - precision: 0.9559 - recall: 0.8904 - auc: 0.9713 - val_loss: 0.5580 - val_tp: 36.0000 - val_fp: 2.0000 - val_tn: 61.0000 - val_fn: 27.0000 - val_accuracy: 0.7698 - val_precision: 0.9474 - val_recall: 0.5714 - val_auc: 0.9053
Epoch 8/40

Epoch 00008: accuracy improved from 0.92517 to 0.92857, saving model to /home/ashraf/defect_pred/model/AttentionRNNjeditpara5_08_0.929.h5
294/294 - 25s - loss: 0.2125 - tp: 130.0000 - fp: 5.0000 - tn: 143.0000 - fn: 16.0000 - accuracy: 0.9286 - precision: 0.9630 - recall: 0.8904 - auc: 0.9714 - val_loss: 0.3567 - val_tp: 53.0000 - val_fp: 5.0000 - val_tn: 58.0000 - val_fn: 10.0000 - val_accuracy: 0.8810 - val_precision: 0.9138 - val_recall: 0.8413 - val_auc: 0.9177
Epoch 9/40

Epoch 00009: accuracy improved from 0.92857 to 0.95918, saving model to /home/ashraf/defect_pred/model/AttentionRNNjeditpara5_09_0.959.h5
294/294 - 25s - loss: 0.1514 - tp: 138.0000 - fp: 4.0000 - tn: 144.0000 - fn: 8.0000 - accuracy: 0.9592 - precision: 0.9718 - recall: 0.9452 - auc: 0.9837 - val_loss: 0.3482 - val_tp: 56.0000 - val_fp: 6.0000 - val_tn: 57.0000 - val_fn: 7.0000 - val_accuracy: 0.8968 - val_precision: 0.9032 - val_recall: 0.8889 - val_auc: 0.9281
Epoch 10/40

Epoch 00010: accuracy did not improve from 0.95918
294/294 - 24s - loss: 0.1611 - tp: 134.0000 - fp: 6.0000 - tn: 142.0000 - fn: 12.0000 - accuracy: 0.9388 - precision: 0.9571 - recall: 0.9178 - auc: 0.9825 - val_loss: 0.3306 - val_tp: 54.0000 - val_fp: 8.0000 - val_tn: 55.0000 - val_fn: 9.0000 - val_accuracy: 0.8651 - val_precision: 0.8710 - val_recall: 0.8571 - val_auc: 0.9371
Epoch 11/40

Epoch 00011: accuracy did not improve from 0.95918
294/294 - 25s - loss: 0.1349 - tp: 138.0000 - fp: 4.0000 - tn: 144.0000 - fn: 8.0000 - accuracy: 0.9592 - precision: 0.9718 - recall: 0.9452 - auc: 0.9827 - val_loss: 0.3014 - val_tp: 55.0000 - val_fp: 5.0000 - val_tn: 58.0000 - val_fn: 8.0000 - val_accuracy: 0.8968 - val_precision: 0.9167 - val_recall: 0.8730 - val_auc: 0.9455
Epoch 12/40

Epoch 00012: accuracy improved from 0.95918 to 0.96599, saving model to /home/ashraf/defect_pred/model/AttentionRNNjeditpara5_12_0.966.h5
294/294 - 25s - loss: 0.1024 - tp: 138.0000 - fp: 2.0000 - tn: 146.0000 - fn: 8.0000 - accuracy: 0.9660 - precision: 0.9857 - recall: 0.9452 - auc: 0.9913 - val_loss: 0.3074 - val_tp: 54.0000 - val_fp: 6.0000 - val_tn: 57.0000 - val_fn: 9.0000 - val_accuracy: 0.8810 - val_precision: 0.9000 - val_recall: 0.8571 - val_auc: 0.9455
Epoch 13/40

Epoch 00013: accuracy improved from 0.96599 to 0.97959, saving model to /home/ashraf/defect_pred/model/AttentionRNNjeditpara5_13_0.980.h5
294/294 - 25s - loss: 0.0939 - tp: 142.0000 - fp: 2.0000 - tn: 146.0000 - fn: 4.0000 - accuracy: 0.9796 - precision: 0.9861 - recall: 0.9726 - auc: 0.9910 - val_loss: 0.2956 - val_tp: 54.0000 - val_fp: 4.0000 - val_tn: 59.0000 - val_fn: 9.0000 - val_accuracy: 0.8968 - val_precision: 0.9310 - val_recall: 0.8571 - val_auc: 0.9540
Epoch 14/40

Epoch 00014: accuracy did not improve from 0.97959
294/294 - 25s - loss: 0.1113 - tp: 142.0000 - fp: 5.0000 - tn: 143.0000 - fn: 4.0000 - accuracy: 0.9694 - precision: 0.9660 - recall: 0.9726 - auc: 0.9830 - val_loss: 0.2986 - val_tp: 54.0000 - val_fp: 4.0000 - val_tn: 59.0000 - val_fn: 9.0000 - val_accuracy: 0.8968 - val_precision: 0.9310 - val_recall: 0.8571 - val_auc: 0.9565
Epoch 15/40

Epoch 00015: accuracy did not improve from 0.97959
294/294 - 25s - loss: 0.0852 - tp: 142.0000 - fp: 3.0000 - tn: 145.0000 - fn: 4.0000 - accuracy: 0.9762 - precision: 0.9793 - recall: 0.9726 - auc: 0.9963 - val_loss: 0.3603 - val_tp: 56.0000 - val_fp: 11.0000 - val_tn: 52.0000 - val_fn: 7.0000 - val_accuracy: 0.8571 - val_precision: 0.8358 - val_recall: 0.8889 - val_auc: 0.9408
Epoch 16/40

Epoch 00016: accuracy improved from 0.97959 to 0.98980, saving model to /home/ashraf/defect_pred/model/AttentionRNNjeditpara5_16_0.990.h5
294/294 - 25s - loss: 0.0598 - tp: 145.0000 - fp: 2.0000 - tn: 146.0000 - fn: 1.0000 - accuracy: 0.9898 - precision: 0.9864 - recall: 0.9932 - auc: 0.9974 - val_loss: 0.3247 - val_tp: 54.0000 - val_fp: 9.0000 - val_tn: 54.0000 - val_fn: 9.0000 - val_accuracy: 0.8571 - val_precision: 0.8571 - val_recall: 0.8571 - val_auc: 0.9490
Epoch 17/40

Epoch 00017: accuracy did not improve from 0.98980
294/294 - 25s - loss: 0.0535 - tp: 145.0000 - fp: 2.0000 - tn: 146.0000 - fn: 1.0000 - accuracy: 0.9898 - precision: 0.9864 - recall: 0.9932 - auc: 0.9983 - val_loss: 0.3007 - val_tp: 54.0000 - val_fp: 9.0000 - val_tn: 54.0000 - val_fn: 9.0000 - val_accuracy: 0.8571 - val_precision: 0.8571 - val_recall: 0.8571 - val_auc: 0.9496
Epoch 18/40

Epoch 00018: accuracy did not improve from 0.98980
294/294 - 25s - loss: 0.0451 - tp: 145.0000 - fp: 2.0000 - tn: 146.0000 - fn: 1.0000 - accuracy: 0.9898 - precision: 0.9864 - recall: 0.9932 - auc: 0.9991 - val_loss: 0.2888 - val_tp: 50.0000 - val_fp: 7.0000 - val_tn: 56.0000 - val_fn: 13.0000 - val_accuracy: 0.8413 - val_precision: 0.8772 - val_recall: 0.7937 - val_auc: 0.9534
Epoch 19/40

Epoch 00019: accuracy did not improve from 0.98980
294/294 - 25s - loss: 0.0394 - tp: 145.0000 - fp: 2.0000 - tn: 146.0000 - fn: 1.0000 - accuracy: 0.9898 - precision: 0.9864 - recall: 0.9932 - auc: 0.9991 - val_loss: 0.3504 - val_tp: 52.0000 - val_fp: 11.0000 - val_tn: 52.0000 - val_fn: 11.0000 - val_accuracy: 0.8254 - val_precision: 0.8254 - val_recall: 0.8254 - val_auc: 0.9421
Epoch 20/40

Epoch 00020: accuracy did not improve from 0.98980
294/294 - 25s - loss: 0.0359 - tp: 144.0000 - fp: 1.0000 - tn: 147.0000 - fn: 2.0000 - accuracy: 0.9898 - precision: 0.9931 - recall: 0.9863 - auc: 0.9994 - val_loss: 0.5290 - val_tp: 62.0000 - val_fp: 20.0000 - val_tn: 43.0000 - val_fn: 1.0000 - val_accuracy: 0.8333 - val_precision: 0.7561 - val_recall: 0.9841 - val_auc: 0.9369
Epoch 21/40

Epoch 00021: accuracy improved from 0.98980 to 0.99320, saving model to /home/ashraf/defect_pred/model/AttentionRNNjeditpara5_21_0.993.h5
294/294 - 25s - loss: 0.0241 - tp: 145.0000 - fp: 1.0000 - tn: 147.0000 - fn: 1.0000 - accuracy: 0.9932 - precision: 0.9932 - recall: 0.9932 - auc: 0.9999 - val_loss: 0.4022 - val_tp: 61.0000 - val_fp: 16.0000 - val_tn: 47.0000 - val_fn: 2.0000 - val_accuracy: 0.8571 - val_precision: 0.7922 - val_recall: 0.9683 - val_auc: 0.9434
Epoch 22/40

Epoch 00022: accuracy improved from 0.99320 to 1.00000, saving model to /home/ashraf/defect_pred/model/AttentionRNNjeditpara5_22_1.000.h5
294/294 - 25s - loss: 0.0143 - tp: 146.0000 - fp: 0.0000e+00 - tn: 148.0000 - fn: 0.0000e+00 - accuracy: 1.0000 - precision: 1.0000 - recall: 1.0000 - auc: 1.0000 - val_loss: 0.4248 - val_tp: 62.0000 - val_fp: 16.0000 - val_tn: 47.0000 - val_fn: 1.0000 - val_accuracy: 0.8651 - val_precision: 0.7949 - val_recall: 0.9841 - val_auc: 0.9381
Epoch 23/40

Epoch 00023: accuracy did not improve from 1.00000
294/294 - 25s - loss: 0.0090 - tp: 146.0000 - fp: 0.0000e+00 - tn: 148.0000 - fn: 0.0000e+00 - accuracy: 1.0000 - precision: 1.0000 - recall: 1.0000 - auc: 1.0000 - val_loss: 0.4661 - val_tp: 62.0000 - val_fp: 17.0000 - val_tn: 46.0000 - val_fn: 1.0000 - val_accuracy: 0.8571 - val_precision: 0.7848 - val_recall: 0.9841 - val_auc: 0.9434
Epoch 24/40

Epoch 00024: accuracy did not improve from 1.00000
294/294 - 25s - loss: 0.0059 - tp: 146.0000 - fp: 0.0000e+00 - tn: 148.0000 - fn: 0.0000e+00 - accuracy: 1.0000 - precision: 1.0000 - recall: 1.0000 - auc: 1.0000 - val_loss: 0.4903 - val_tp: 62.0000 - val_fp: 16.0000 - val_tn: 47.0000 - val_fn: 1.0000 - val_accuracy: 0.8651 - val_precision: 0.7949 - val_recall: 0.9841 - val_auc: 0.9369
Epoch 25/40

Epoch 00025: accuracy did not improve from 1.00000
294/294 - 25s - loss: 0.0040 - tp: 146.0000 - fp: 0.0000e+00 - tn: 148.0000 - fn: 0.0000e+00 - accuracy: 1.0000 - precision: 1.0000 - recall: 1.0000 - auc: 1.0000 - val_loss: 0.5093 - val_tp: 62.0000 - val_fp: 16.0000 - val_tn: 47.0000 - val_fn: 1.0000 - val_accuracy: 0.8651 - val_precision: 0.7949 - val_recall: 0.9841 - val_auc: 0.9347
Epoch 26/40

Epoch 00026: accuracy did not improve from 1.00000
294/294 - 25s - loss: 0.0026 - tp: 146.0000 - fp: 0.0000e+00 - tn: 148.0000 - fn: 0.0000e+00 - accuracy: 1.0000 - precision: 1.0000 - recall: 1.0000 - auc: 1.0000 - val_loss: 0.5343 - val_tp: 62.0000 - val_fp: 16.0000 - val_tn: 47.0000 - val_fn: 1.0000 - val_accuracy: 0.8651 - val_precision: 0.7949 - val_recall: 0.9841 - val_auc: 0.9301
Epoch 27/40

Epoch 00027: accuracy did not improve from 1.00000
294/294 - 25s - loss: 0.0022 - tp: 146.0000 - fp: 0.0000e+00 - tn: 148.0000 - fn: 0.0000e+00 - accuracy: 1.0000 - precision: 1.0000 - recall: 1.0000 - auc: 1.0000 - val_loss: 0.7603 - val_tp: 62.0000 - val_fp: 18.0000 - val_tn: 45.0000 - val_fn: 1.0000 - val_accuracy: 0.8492 - val_precision: 0.7750 - val_recall: 0.9841 - val_auc: 0.9148
Epoch 28/40

Epoch 00028: accuracy did not improve from 1.00000
294/294 - 25s - loss: 0.0027 - tp: 146.0000 - fp: 0.0000e+00 - tn: 148.0000 - fn: 0.0000e+00 - accuracy: 1.0000 - precision: 1.0000 - recall: 1.0000 - auc: 1.0000 - val_loss: 0.7181 - val_tp: 62.0000 - val_fp: 18.0000 - val_tn: 45.0000 - val_fn: 1.0000 - val_accuracy: 0.8492 - val_precision: 0.7750 - val_recall: 0.9841 - val_auc: 0.9151
Epoch 29/40

Epoch 00029: accuracy did not improve from 1.00000
294/294 - 25s - loss: 0.0017 - tp: 146.0000 - fp: 0.0000e+00 - tn: 148.0000 - fn: 0.0000e+00 - accuracy: 1.0000 - precision: 1.0000 - recall: 1.0000 - auc: 1.0000 - val_loss: 0.7193 - val_tp: 62.0000 - val_fp: 17.0000 - val_tn: 46.0000 - val_fn: 1.0000 - val_accuracy: 0.8571 - val_precision: 0.7848 - val_recall: 0.9841 - val_auc: 0.9152
Epoch 30/40

Epoch 00030: accuracy did not improve from 1.00000
294/294 - 25s - loss: 7.1130e-04 - tp: 146.0000 - fp: 0.0000e+00 - tn: 148.0000 - fn: 0.0000e+00 - accuracy: 1.0000 - precision: 1.0000 - recall: 1.0000 - auc: 1.0000 - val_loss: 0.5508 - val_tp: 62.0000 - val_fp: 13.0000 - val_tn: 50.0000 - val_fn: 1.0000 - val_accuracy: 0.8889 - val_precision: 0.8267 - val_recall: 0.9841 - val_auc: 0.9424
Epoch 31/40

Epoch 00031: accuracy did not improve from 1.00000
294/294 - 25s - loss: 6.4130e-04 - tp: 146.0000 - fp: 0.0000e+00 - tn: 148.0000 - fn: 0.0000e+00 - accuracy: 1.0000 - precision: 1.0000 - recall: 1.0000 - auc: 1.0000 - val_loss: 0.8371 - val_tp: 62.0000 - val_fp: 18.0000 - val_tn: 45.0000 - val_fn: 1.0000 - val_accuracy: 0.8492 - val_precision: 0.7750 - val_recall: 0.9841 - val_auc: 0.9116
Epoch 32/40

Epoch 00032: accuracy did not improve from 1.00000
294/294 - 25s - loss: 3.2494e-04 - tp: 146.0000 - fp: 0.0000e+00 - tn: 148.0000 - fn: 0.0000e+00 - accuracy: 1.0000 - precision: 1.0000 - recall: 1.0000 - auc: 1.0000 - val_loss: 0.8848 - val_tp: 62.0000 - val_fp: 18.0000 - val_tn: 45.0000 - val_fn: 1.0000 - val_accuracy: 0.8492 - val_precision: 0.7750 - val_recall: 0.9841 - val_auc: 0.9039
Epoch 33/40

Epoch 00033: accuracy did not improve from 1.00000
294/294 - 25s - loss: 2.3597e-04 - tp: 146.0000 - fp: 0.0000e+00 - tn: 148.0000 - fn: 0.0000e+00 - accuracy: 1.0000 - precision: 1.0000 - recall: 1.0000 - auc: 1.0000 - val_loss: 0.7000 - val_tp: 62.0000 - val_fp: 16.0000 - val_tn: 47.0000 - val_fn: 1.0000 - val_accuracy: 0.8651 - val_precision: 0.7949 - val_recall: 0.9841 - val_auc: 0.9162
Epoch 34/40

Epoch 00034: accuracy did not improve from 1.00000
294/294 - 25s - loss: 1.7796e-04 - tp: 146.0000 - fp: 0.0000e+00 - tn: 148.0000 - fn: 0.0000e+00 - accuracy: 1.0000 - precision: 1.0000 - recall: 1.0000 - auc: 1.0000 - val_loss: 0.9853 - val_tp: 62.0000 - val_fp: 18.0000 - val_tn: 45.0000 - val_fn: 1.0000 - val_accuracy: 0.8492 - val_precision: 0.7750 - val_recall: 0.9841 - val_auc: 0.8838
Epoch 35/40

Epoch 00035: accuracy did not improve from 1.00000
294/294 - 25s - loss: 4.3105e-04 - tp: 146.0000 - fp: 0.0000e+00 - tn: 148.0000 - fn: 0.0000e+00 - accuracy: 1.0000 - precision: 1.0000 - recall: 1.0000 - auc: 1.0000 - val_loss: 1.2667 - val_tp: 62.0000 - val_fp: 23.0000 - val_tn: 40.0000 - val_fn: 1.0000 - val_accuracy: 0.8095 - val_precision: 0.7294 - val_recall: 0.9841 - val_auc: 0.8716
Epoch 36/40

Epoch 00036: accuracy did not improve from 1.00000
294/294 - 25s - loss: 9.0524e-05 - tp: 146.0000 - fp: 0.0000e+00 - tn: 148.0000 - fn: 0.0000e+00 - accuracy: 1.0000 - precision: 1.0000 - recall: 1.0000 - auc: 1.0000 - val_loss: 1.0066 - val_tp: 62.0000 - val_fp: 19.0000 - val_tn: 44.0000 - val_fn: 1.0000 - val_accuracy: 0.8413 - val_precision: 0.7654 - val_recall: 0.9841 - val_auc: 0.8875
Epoch 37/40

Epoch 00037: accuracy did not improve from 1.00000
294/294 - 25s - loss: 6.3163e-05 - tp: 146.0000 - fp: 0.0000e+00 - tn: 148.0000 - fn: 0.0000e+00 - accuracy: 1.0000 - precision: 1.0000 - recall: 1.0000 - auc: 1.0000 - val_loss: 1.1673 - val_tp: 62.0000 - val_fp: 19.0000 - val_tn: 44.0000 - val_fn: 1.0000 - val_accuracy: 0.8413 - val_precision: 0.7654 - val_recall: 0.9841 - val_auc: 0.8796
Epoch 38/40

Epoch 00038: accuracy did not improve from 1.00000
294/294 - 25s - loss: 4.5737e-05 - tp: 146.0000 - fp: 0.0000e+00 - tn: 148.0000 - fn: 0.0000e+00 - accuracy: 1.0000 - precision: 1.0000 - recall: 1.0000 - auc: 1.0000 - val_loss: 1.1650 - val_tp: 62.0000 - val_fp: 18.0000 - val_tn: 45.0000 - val_fn: 1.0000 - val_accuracy: 0.8492 - val_precision: 0.7750 - val_recall: 0.9841 - val_auc: 0.8796
Epoch 39/40

Epoch 00039: accuracy did not improve from 1.00000
294/294 - 25s - loss: 3.3503e-05 - tp: 146.0000 - fp: 0.0000e+00 - tn: 148.0000 - fn: 0.0000e+00 - accuracy: 1.0000 - precision: 1.0000 - recall: 1.0000 - auc: 1.0000 - val_loss: 1.2878 - val_tp: 62.0000 - val_fp: 19.0000 - val_tn: 44.0000 - val_fn: 1.0000 - val_accuracy: 0.8413 - val_precision: 0.7654 - val_recall: 0.9841 - val_auc: 0.8561
Epoch 40/40

Epoch 00040: accuracy did not improve from 1.00000
294/294 - 25s - loss: 2.4167e-05 - tp: 146.0000 - fp: 0.0000e+00 - tn: 148.0000 - fn: 0.0000e+00 - accuracy: 1.0000 - precision: 1.0000 - recall: 1.0000 - auc: 1.0000 - val_loss: 0.9717 - val_tp: 62.0000 - val_fp: 15.0000 - val_tn: 48.0000 - val_fn: 1.0000 - val_accuracy: 0.8730 - val_precision: 0.8052 - val_recall: 0.9841 - val_auc: 0.8957
Model training completed
Starting training the model...
Train on 294 samples, validate on 126 samples
Epoch 1/40
2020-05-16 11:01:01.128668: I tensorflow/core/profiler/lib/profiler_session.cc:225] Profiler session started.

Epoch 00001: accuracy improved from -inf to 0.58844, saving model to /home/ashraf/defect_pred/model/AttentionRNNjeditpara6_01_0.588.h5
294/294 - 35s - loss: 0.6709 - tp: 57.0000 - fp: 32.0000 - tn: 116.0000 - fn: 89.0000 - accuracy: 0.5884 - precision: 0.6404 - recall: 0.3904 - auc: 0.6422 - val_loss: 0.6696 - val_tp: 54.0000 - val_fp: 42.0000 - val_tn: 21.0000 - val_fn: 9.0000 - val_accuracy: 0.5952 - val_precision: 0.5625 - val_recall: 0.8571 - val_auc: 0.6841
Epoch 2/40

Epoch 00002: accuracy improved from 0.58844 to 0.68707, saving model to /home/ashraf/defect_pred/model/AttentionRNNjeditpara6_02_0.687.h5
294/294 - 26s - loss: 0.6112 - tp: 130.0000 - fp: 76.0000 - tn: 72.0000 - fn: 16.0000 - accuracy: 0.6871 - precision: 0.6311 - recall: 0.8904 - auc: 0.8199 - val_loss: 0.6478 - val_tp: 45.0000 - val_fp: 28.0000 - val_tn: 35.0000 - val_fn: 18.0000 - val_accuracy: 0.6349 - val_precision: 0.6164 - val_recall: 0.7143 - val_auc: 0.7135
Epoch 3/40

Epoch 00003: accuracy improved from 0.68707 to 0.73810, saving model to /home/ashraf/defect_pred/model/AttentionRNNjeditpara6_03_0.738.h5
294/294 - 27s - loss: 0.5461 - tp: 117.0000 - fp: 48.0000 - tn: 100.0000 - fn: 29.0000 - accuracy: 0.7381 - precision: 0.7091 - recall: 0.8014 - auc: 0.8438 - val_loss: 0.7201 - val_tp: 25.0000 - val_fp: 7.0000 - val_tn: 56.0000 - val_fn: 38.0000 - val_accuracy: 0.6429 - val_precision: 0.7812 - val_recall: 0.3968 - val_auc: 0.7816
Epoch 4/40

Epoch 00004: accuracy improved from 0.73810 to 0.74490, saving model to /home/ashraf/defect_pred/model/AttentionRNNjeditpara6_04_0.745.h5
294/294 - 26s - loss: 0.5386 - tp: 108.0000 - fp: 37.0000 - tn: 111.0000 - fn: 38.0000 - accuracy: 0.7449 - precision: 0.7448 - recall: 0.7397 - auc: 0.8349 - val_loss: 0.6047 - val_tp: 32.0000 - val_fp: 7.0000 - val_tn: 56.0000 - val_fn: 31.0000 - val_accuracy: 0.6984 - val_precision: 0.8205 - val_recall: 0.5079 - val_auc: 0.7988
Epoch 5/40

Epoch 00005: accuracy improved from 0.74490 to 0.83673, saving model to /home/ashraf/defect_pred/model/AttentionRNNjeditpara6_05_0.837.h5
294/294 - 26s - loss: 0.4160 - tp: 114.0000 - fp: 16.0000 - tn: 132.0000 - fn: 32.0000 - accuracy: 0.8367 - precision: 0.8769 - recall: 0.7808 - auc: 0.9132 - val_loss: 0.5177 - val_tp: 48.0000 - val_fp: 13.0000 - val_tn: 50.0000 - val_fn: 15.0000 - val_accuracy: 0.7778 - val_precision: 0.7869 - val_recall: 0.7619 - val_auc: 0.8306
Epoch 6/40

Epoch 00006: accuracy improved from 0.83673 to 0.88095, saving model to /home/ashraf/defect_pred/model/AttentionRNNjeditpara6_06_0.881.h5
294/294 - 26s - loss: 0.3318 - tp: 121.0000 - fp: 10.0000 - tn: 138.0000 - fn: 25.0000 - accuracy: 0.8810 - precision: 0.9237 - recall: 0.8288 - auc: 0.9399 - val_loss: 0.5012 - val_tp: 50.0000 - val_fp: 17.0000 - val_tn: 46.0000 - val_fn: 13.0000 - val_accuracy: 0.7619 - val_precision: 0.7463 - val_recall: 0.7937 - val_auc: 0.8493
Epoch 7/40

Epoch 00007: accuracy improved from 0.88095 to 0.92177, saving model to /home/ashraf/defect_pred/model/AttentionRNNjeditpara6_07_0.922.h5
294/294 - 26s - loss: 0.2361 - tp: 129.0000 - fp: 6.0000 - tn: 142.0000 - fn: 17.0000 - accuracy: 0.9218 - precision: 0.9556 - recall: 0.8836 - auc: 0.9628 - val_loss: 0.3894 - val_tp: 45.0000 - val_fp: 2.0000 - val_tn: 61.0000 - val_fn: 18.0000 - val_accuracy: 0.8413 - val_precision: 0.9574 - val_recall: 0.7143 - val_auc: 0.9040
Epoch 8/40

Epoch 00008: accuracy improved from 0.92177 to 0.92517, saving model to /home/ashraf/defect_pred/model/AttentionRNNjeditpara6_08_0.925.h5
294/294 - 26s - loss: 0.2217 - tp: 132.0000 - fp: 8.0000 - tn: 140.0000 - fn: 14.0000 - accuracy: 0.9252 - precision: 0.9429 - recall: 0.9041 - auc: 0.9674 - val_loss: 0.3568 - val_tp: 54.0000 - val_fp: 5.0000 - val_tn: 58.0000 - val_fn: 9.0000 - val_accuracy: 0.8889 - val_precision: 0.9153 - val_recall: 0.8571 - val_auc: 0.9097
Epoch 9/40

Epoch 00009: accuracy improved from 0.92517 to 0.95238, saving model to /home/ashraf/defect_pred/model/AttentionRNNjeditpara6_09_0.952.h5
294/294 - 26s - loss: 0.1715 - tp: 138.0000 - fp: 6.0000 - tn: 142.0000 - fn: 8.0000 - accuracy: 0.9524 - precision: 0.9583 - recall: 0.9452 - auc: 0.9785 - val_loss: 0.3053 - val_tp: 56.0000 - val_fp: 4.0000 - val_tn: 59.0000 - val_fn: 7.0000 - val_accuracy: 0.9127 - val_precision: 0.9333 - val_recall: 0.8889 - val_auc: 0.9268
Epoch 10/40

Epoch 00010: accuracy did not improve from 0.95238
294/294 - 26s - loss: 0.1601 - tp: 136.0000 - fp: 4.0000 - tn: 144.0000 - fn: 10.0000 - accuracy: 0.9524 - precision: 0.9714 - recall: 0.9315 - auc: 0.9781 - val_loss: 0.3323 - val_tp: 56.0000 - val_fp: 8.0000 - val_tn: 55.0000 - val_fn: 7.0000 - val_accuracy: 0.8810 - val_precision: 0.8750 - val_recall: 0.8889 - val_auc: 0.9278
Epoch 11/40

Epoch 00011: accuracy improved from 0.95238 to 0.95918, saving model to /home/ashraf/defect_pred/model/AttentionRNNjeditpara6_11_0.959.h5
294/294 - 26s - loss: 0.1285 - tp: 137.0000 - fp: 3.0000 - tn: 145.0000 - fn: 9.0000 - accuracy: 0.9592 - precision: 0.9786 - recall: 0.9384 - auc: 0.9809 - val_loss: 0.2892 - val_tp: 56.0000 - val_fp: 3.0000 - val_tn: 60.0000 - val_fn: 7.0000 - val_accuracy: 0.9206 - val_precision: 0.9492 - val_recall: 0.8889 - val_auc: 0.9378
Epoch 12/40

Epoch 00012: accuracy improved from 0.95918 to 0.96259, saving model to /home/ashraf/defect_pred/model/AttentionRNNjeditpara6_12_0.963.h5
294/294 - 26s - loss: 0.1244 - tp: 139.0000 - fp: 4.0000 - tn: 144.0000 - fn: 7.0000 - accuracy: 0.9626 - precision: 0.9720 - recall: 0.9521 - auc: 0.9826 - val_loss: 0.2853 - val_tp: 56.0000 - val_fp: 3.0000 - val_tn: 60.0000 - val_fn: 7.0000 - val_accuracy: 0.9206 - val_precision: 0.9492 - val_recall: 0.8889 - val_auc: 0.9415
Epoch 13/40

Epoch 00013: accuracy did not improve from 0.96259
294/294 - 26s - loss: 0.1418 - tp: 133.0000 - fp: 3.0000 - tn: 145.0000 - fn: 13.0000 - accuracy: 0.9456 - precision: 0.9779 - recall: 0.9110 - auc: 0.9836 - val_loss: 0.5363 - val_tp: 59.0000 - val_fp: 20.0000 - val_tn: 43.0000 - val_fn: 4.0000 - val_accuracy: 0.8095 - val_precision: 0.7468 - val_recall: 0.9365 - val_auc: 0.9176
Epoch 14/40

Epoch 00014: accuracy improved from 0.96259 to 0.98639, saving model to /home/ashraf/defect_pred/model/AttentionRNNjeditpara6_14_0.986.h5
294/294 - 26s - loss: 0.0846 - tp: 144.0000 - fp: 2.0000 - tn: 146.0000 - fn: 2.0000 - accuracy: 0.9864 - precision: 0.9863 - recall: 0.9863 - auc: 0.9912 - val_loss: 0.4222 - val_tp: 56.0000 - val_fp: 13.0000 - val_tn: 50.0000 - val_fn: 7.0000 - val_accuracy: 0.8413 - val_precision: 0.8116 - val_recall: 0.8889 - val_auc: 0.9242
Epoch 15/40

Epoch 00015: accuracy did not improve from 0.98639
294/294 - 26s - loss: 0.0769 - tp: 144.0000 - fp: 2.0000 - tn: 146.0000 - fn: 2.0000 - accuracy: 0.9864 - precision: 0.9863 - recall: 0.9863 - auc: 0.9928 - val_loss: 0.3620 - val_tp: 52.0000 - val_fp: 6.0000 - val_tn: 57.0000 - val_fn: 11.0000 - val_accuracy: 0.8651 - val_precision: 0.8966 - val_recall: 0.8254 - val_auc: 0.9332
Epoch 16/40

Epoch 00016: accuracy did not improve from 0.98639
294/294 - 26s - loss: 0.0738 - tp: 144.0000 - fp: 2.0000 - tn: 146.0000 - fn: 2.0000 - accuracy: 0.9864 - precision: 0.9863 - recall: 0.9863 - auc: 0.9938 - val_loss: 0.3750 - val_tp: 52.0000 - val_fp: 10.0000 - val_tn: 53.0000 - val_fn: 11.0000 - val_accuracy: 0.8333 - val_precision: 0.8387 - val_recall: 0.8254 - val_auc: 0.9351
Epoch 17/40

Epoch 00017: accuracy did not improve from 0.98639
294/294 - 26s - loss: 0.0724 - tp: 144.0000 - fp: 2.0000 - tn: 146.0000 - fn: 2.0000 - accuracy: 0.9864 - precision: 0.9863 - recall: 0.9863 - auc: 0.9887 - val_loss: 0.4184 - val_tp: 58.0000 - val_fp: 12.0000 - val_tn: 51.0000 - val_fn: 5.0000 - val_accuracy: 0.8651 - val_precision: 0.8286 - val_recall: 0.9206 - val_auc: 0.9514
Epoch 18/40

Epoch 00018: accuracy did not improve from 0.98639
294/294 - 26s - loss: 0.0709 - tp: 143.0000 - fp: 2.0000 - tn: 146.0000 - fn: 3.0000 - accuracy: 0.9830 - precision: 0.9862 - recall: 0.9795 - auc: 0.9968 - val_loss: 0.3323 - val_tp: 56.0000 - val_fp: 13.0000 - val_tn: 50.0000 - val_fn: 7.0000 - val_accuracy: 0.8413 - val_precision: 0.8116 - val_recall: 0.8889 - val_auc: 0.9460
Epoch 19/40

Epoch 00019: accuracy did not improve from 0.98639
294/294 - 26s - loss: 0.0464 - tp: 144.0000 - fp: 2.0000 - tn: 146.0000 - fn: 2.0000 - accuracy: 0.9864 - precision: 0.9863 - recall: 0.9863 - auc: 0.9958 - val_loss: 0.3055 - val_tp: 51.0000 - val_fp: 6.0000 - val_tn: 57.0000 - val_fn: 12.0000 - val_accuracy: 0.8571 - val_precision: 0.8947 - val_recall: 0.8095 - val_auc: 0.9593
Epoch 20/40

Epoch 00020: accuracy improved from 0.98639 to 0.99320, saving model to /home/ashraf/defect_pred/model/AttentionRNNjeditpara6_20_0.993.h5
294/294 - 26s - loss: 0.0415 - tp: 145.0000 - fp: 1.0000 - tn: 147.0000 - fn: 1.0000 - accuracy: 0.9932 - precision: 0.9932 - recall: 0.9932 - auc: 0.9974 - val_loss: 0.3793 - val_tp: 63.0000 - val_fp: 16.0000 - val_tn: 47.0000 - val_fn: 0.0000e+00 - val_accuracy: 0.8730 - val_precision: 0.7975 - val_recall: 1.0000 - val_auc: 0.9512
Epoch 21/40

Epoch 00021: accuracy improved from 0.99320 to 0.99660, saving model to /home/ashraf/defect_pred/model/AttentionRNNjeditpara6_21_0.997.h5
294/294 - 26s - loss: 0.0320 - tp: 146.0000 - fp: 1.0000 - tn: 147.0000 - fn: 0.0000e+00 - accuracy: 0.9966 - precision: 0.9932 - recall: 1.0000 - auc: 0.9987 - val_loss: 0.3248 - val_tp: 55.0000 - val_fp: 7.0000 - val_tn: 56.0000 - val_fn: 8.0000 - val_accuracy: 0.8810 - val_precision: 0.8871 - val_recall: 0.8730 - val_auc: 0.9545
Epoch 22/40

Epoch 00022: accuracy did not improve from 0.99660
294/294 - 26s - loss: 0.0307 - tp: 145.0000 - fp: 1.0000 - tn: 147.0000 - fn: 1.0000 - accuracy: 0.9932 - precision: 0.9932 - recall: 0.9932 - auc: 0.9970 - val_loss: 0.3675 - val_tp: 59.0000 - val_fp: 14.0000 - val_tn: 49.0000 - val_fn: 4.0000 - val_accuracy: 0.8571 - val_precision: 0.8082 - val_recall: 0.9365 - val_auc: 0.9491
Epoch 23/40

Epoch 00023: accuracy did not improve from 0.99660
294/294 - 26s - loss: 0.0251 - tp: 145.0000 - fp: 1.0000 - tn: 147.0000 - fn: 1.0000 - accuracy: 0.9932 - precision: 0.9932 - recall: 0.9932 - auc: 0.9996 - val_loss: 0.3193 - val_tp: 59.0000 - val_fp: 12.0000 - val_tn: 51.0000 - val_fn: 4.0000 - val_accuracy: 0.8730 - val_precision: 0.8310 - val_recall: 0.9365 - val_auc: 0.9486
Epoch 24/40

Epoch 00024: accuracy did not improve from 0.99660
294/294 - 26s - loss: 0.0211 - tp: 146.0000 - fp: 1.0000 - tn: 147.0000 - fn: 0.0000e+00 - accuracy: 0.9966 - precision: 0.9932 - recall: 1.0000 - auc: 0.9997 - val_loss: 0.3503 - val_tp: 59.0000 - val_fp: 12.0000 - val_tn: 51.0000 - val_fn: 4.0000 - val_accuracy: 0.8730 - val_precision: 0.8310 - val_recall: 0.9365 - val_auc: 0.9465
Epoch 25/40

Epoch 00025: accuracy did not improve from 0.99660
294/294 - 27s - loss: 0.0173 - tp: 146.0000 - fp: 1.0000 - tn: 147.0000 - fn: 0.0000e+00 - accuracy: 0.9966 - precision: 0.9932 - recall: 1.0000 - auc: 0.9999 - val_loss: 0.3654 - val_tp: 61.0000 - val_fp: 12.0000 - val_tn: 51.0000 - val_fn: 2.0000 - val_accuracy: 0.8889 - val_precision: 0.8356 - val_recall: 0.9683 - val_auc: 0.9383
Epoch 26/40

Epoch 00026: accuracy did not improve from 0.99660
294/294 - 26s - loss: 0.0089 - tp: 146.0000 - fp: 1.0000 - tn: 147.0000 - fn: 0.0000e+00 - accuracy: 0.9966 - precision: 0.9932 - recall: 1.0000 - auc: 1.0000 - val_loss: 0.4104 - val_tp: 62.0000 - val_fp: 14.0000 - val_tn: 49.0000 - val_fn: 1.0000 - val_accuracy: 0.8810 - val_precision: 0.8158 - val_recall: 0.9841 - val_auc: 0.9337
Epoch 27/40

Epoch 00027: accuracy improved from 0.99660 to 1.00000, saving model to /home/ashraf/defect_pred/model/AttentionRNNjeditpara6_27_1.000.h5
294/294 - 26s - loss: 0.0057 - tp: 146.0000 - fp: 0.0000e+00 - tn: 148.0000 - fn: 0.0000e+00 - accuracy: 1.0000 - precision: 1.0000 - recall: 1.0000 - auc: 1.0000 - val_loss: 0.6096 - val_tp: 62.0000 - val_fp: 19.0000 - val_tn: 44.0000 - val_fn: 1.0000 - val_accuracy: 0.8413 - val_precision: 0.7654 - val_recall: 0.9841 - val_auc: 0.9300
Epoch 28/40

Epoch 00028: accuracy did not improve from 1.00000
294/294 - 26s - loss: 0.0028 - tp: 146.0000 - fp: 0.0000e+00 - tn: 148.0000 - fn: 0.0000e+00 - accuracy: 1.0000 - precision: 1.0000 - recall: 1.0000 - auc: 1.0000 - val_loss: 0.6177 - val_tp: 62.0000 - val_fp: 18.0000 - val_tn: 45.0000 - val_fn: 1.0000 - val_accuracy: 0.8492 - val_precision: 0.7750 - val_recall: 0.9841 - val_auc: 0.9295
Epoch 29/40

Epoch 00029: accuracy did not improve from 1.00000
294/294 - 26s - loss: 0.0013 - tp: 146.0000 - fp: 0.0000e+00 - tn: 148.0000 - fn: 0.0000e+00 - accuracy: 1.0000 - precision: 1.0000 - recall: 1.0000 - auc: 1.0000 - val_loss: 0.5421 - val_tp: 62.0000 - val_fp: 15.0000 - val_tn: 48.0000 - val_fn: 1.0000 - val_accuracy: 0.8730 - val_precision: 0.8052 - val_recall: 0.9841 - val_auc: 0.9347
Epoch 30/40

Epoch 00030: accuracy did not improve from 1.00000
294/294 - 26s - loss: 0.0018 - tp: 146.0000 - fp: 0.0000e+00 - tn: 148.0000 - fn: 0.0000e+00 - accuracy: 1.0000 - precision: 1.0000 - recall: 1.0000 - auc: 1.0000 - val_loss: 0.7345 - val_tp: 62.0000 - val_fp: 18.0000 - val_tn: 45.0000 - val_fn: 1.0000 - val_accuracy: 0.8492 - val_precision: 0.7750 - val_recall: 0.9841 - val_auc: 0.9238
Epoch 31/40

Epoch 00031: accuracy did not improve from 1.00000
294/294 - 26s - loss: 6.4588e-04 - tp: 146.0000 - fp: 0.0000e+00 - tn: 148.0000 - fn: 0.0000e+00 - accuracy: 1.0000 - precision: 1.0000 - recall: 1.0000 - auc: 1.0000 - val_loss: 0.6504 - val_tp: 62.0000 - val_fp: 16.0000 - val_tn: 47.0000 - val_fn: 1.0000 - val_accuracy: 0.8651 - val_precision: 0.7949 - val_recall: 0.9841 - val_auc: 0.9259
Epoch 32/40

Epoch 00032: accuracy did not improve from 1.00000
294/294 - 26s - loss: 4.8871e-04 - tp: 146.0000 - fp: 0.0000e+00 - tn: 148.0000 - fn: 0.0000e+00 - accuracy: 1.0000 - precision: 1.0000 - recall: 1.0000 - auc: 1.0000 - val_loss: 0.8958 - val_tp: 62.0000 - val_fp: 19.0000 - val_tn: 44.0000 - val_fn: 1.0000 - val_accuracy: 0.8413 - val_precision: 0.7654 - val_recall: 0.9841 - val_auc: 0.8997
Epoch 33/40

Epoch 00033: accuracy did not improve from 1.00000
294/294 - 28s - loss: 2.1804e-04 - tp: 146.0000 - fp: 0.0000e+00 - tn: 148.0000 - fn: 0.0000e+00 - accuracy: 1.0000 - precision: 1.0000 - recall: 1.0000 - auc: 1.0000 - val_loss: 0.7695 - val_tp: 62.0000 - val_fp: 17.0000 - val_tn: 46.0000 - val_fn: 1.0000 - val_accuracy: 0.8571 - val_precision: 0.7848 - val_recall: 0.9841 - val_auc: 0.9208
Epoch 34/40

Epoch 00034: accuracy did not improve from 1.00000
294/294 - 26s - loss: 1.7214e-04 - tp: 146.0000 - fp: 0.0000e+00 - tn: 148.0000 - fn: 0.0000e+00 - accuracy: 1.0000 - precision: 1.0000 - recall: 1.0000 - auc: 1.0000 - val_loss: 1.0101 - val_tp: 62.0000 - val_fp: 19.0000 - val_tn: 44.0000 - val_fn: 1.0000 - val_accuracy: 0.8413 - val_precision: 0.7654 - val_recall: 0.9841 - val_auc: 0.8925
Epoch 35/40

Epoch 00035: accuracy did not improve from 1.00000
294/294 - 26s - loss: 1.0860e-04 - tp: 146.0000 - fp: 0.0000e+00 - tn: 148.0000 - fn: 0.0000e+00 - accuracy: 1.0000 - precision: 1.0000 - recall: 1.0000 - auc: 1.0000 - val_loss: 0.7191 - val_tp: 62.0000 - val_fp: 14.0000 - val_tn: 49.0000 - val_fn: 1.0000 - val_accuracy: 0.8810 - val_precision: 0.8158 - val_recall: 0.9841 - val_auc: 0.9239
Epoch 36/40

Epoch 00036: accuracy did not improve from 1.00000
294/294 - 26s - loss: 5.8289e-04 - tp: 146.0000 - fp: 0.0000e+00 - tn: 148.0000 - fn: 0.0000e+00 - accuracy: 1.0000 - precision: 1.0000 - recall: 1.0000 - auc: 1.0000 - val_loss: 1.0624 - val_tp: 62.0000 - val_fp: 18.0000 - val_tn: 45.0000 - val_fn: 1.0000 - val_accuracy: 0.8492 - val_precision: 0.7750 - val_recall: 0.9841 - val_auc: 0.8952
Epoch 37/40

Epoch 00037: accuracy did not improve from 1.00000
294/294 - 26s - loss: 6.7503e-05 - tp: 146.0000 - fp: 0.0000e+00 - tn: 148.0000 - fn: 0.0000e+00 - accuracy: 1.0000 - precision: 1.0000 - recall: 1.0000 - auc: 1.0000 - val_loss: 1.0729 - val_tp: 62.0000 - val_fp: 19.0000 - val_tn: 44.0000 - val_fn: 1.0000 - val_accuracy: 0.8413 - val_precision: 0.7654 - val_recall: 0.9841 - val_auc: 0.8952
Epoch 38/40

Epoch 00038: accuracy did not improve from 1.00000
294/294 - 26s - loss: 6.0920e-05 - tp: 146.0000 - fp: 0.0000e+00 - tn: 148.0000 - fn: 0.0000e+00 - accuracy: 1.0000 - precision: 1.0000 - recall: 1.0000 - auc: 1.0000 - val_loss: 1.1158 - val_tp: 62.0000 - val_fp: 19.0000 - val_tn: 44.0000 - val_fn: 1.0000 - val_accuracy: 0.8413 - val_precision: 0.7654 - val_recall: 0.9841 - val_auc: 0.8953
Epoch 39/40

Epoch 00039: accuracy did not improve from 1.00000
294/294 - 26s - loss: 5.5670e-05 - tp: 146.0000 - fp: 0.0000e+00 - tn: 148.0000 - fn: 0.0000e+00 - accuracy: 1.0000 - precision: 1.0000 - recall: 1.0000 - auc: 1.0000 - val_loss: 0.9290 - val_tp: 62.0000 - val_fp: 16.0000 - val_tn: 47.0000 - val_fn: 1.0000 - val_accuracy: 0.8651 - val_precision: 0.7949 - val_recall: 0.9841 - val_auc: 0.9085
Epoch 40/40

Epoch 00040: accuracy did not improve from 1.00000
294/294 - 26s - loss: 4.4718e-05 - tp: 146.0000 - fp: 0.0000e+00 - tn: 148.0000 - fn: 0.0000e+00 - accuracy: 1.0000 - precision: 1.0000 - recall: 1.0000 - auc: 1.0000 - val_loss: 1.1471 - val_tp: 62.0000 - val_fp: 19.0000 - val_tn: 44.0000 - val_fn: 1.0000 - val_accuracy: 0.8413 - val_precision: 0.7654 - val_recall: 0.9841 - val_auc: 0.8875
Model training completed
(139, 2000) (139, 1) (60, 2000) (60, 1)
Starting training the model...
Train on 139 samples, validate on 60 samples
Epoch 1/40
2020-05-16 11:18:28.753539: I tensorflow/core/profiler/lib/profiler_session.cc:225] Profiler session started.

Epoch 00001: accuracy improved from -inf to 0.45324, saving model to /home/ashraf/defect_pred/model/AttentionRNNlucenepara1_01_0.453.h5
139/139 - 20s - loss: 0.6978 - tp: 13.0000 - fp: 15.0000 - tn: 50.0000 - fn: 61.0000 - accuracy: 0.4532 - precision: 0.4643 - recall: 0.1757 - auc: 0.4675 - val_loss: 0.6906 - val_tp: 25.0000 - val_fp: 13.0000 - val_tn: 17.0000 - val_fn: 5.0000 - val_accuracy: 0.7000 - val_precision: 0.6579 - val_recall: 0.8333 - val_auc: 0.7167
Epoch 2/40

Epoch 00002: accuracy improved from 0.45324 to 0.66187, saving model to /home/ashraf/defect_pred/model/AttentionRNNlucenepara1_02_0.662.h5
139/139 - 11s - loss: 0.6899 - tp: 47.0000 - fp: 20.0000 - tn: 45.0000 - fn: 27.0000 - accuracy: 0.6619 - precision: 0.7015 - recall: 0.6351 - auc: 0.6425 - val_loss: 0.6862 - val_tp: 30.0000 - val_fp: 30.0000 - val_tn: 0.0000e+00 - val_fn: 0.0000e+00 - val_accuracy: 0.5000 - val_precision: 0.5000 - val_recall: 1.0000 - val_auc: 0.8178
Epoch 3/40

Epoch 00003: accuracy did not improve from 0.66187
139/139 - 11s - loss: 0.6815 - tp: 71.0000 - fp: 53.0000 - tn: 12.0000 - fn: 3.0000 - accuracy: 0.5971 - precision: 0.5726 - recall: 0.9595 - auc: 0.7442 - val_loss: 0.6680 - val_tp: 30.0000 - val_fp: 23.0000 - val_tn: 7.0000 - val_fn: 0.0000e+00 - val_accuracy: 0.6167 - val_precision: 0.5660 - val_recall: 1.0000 - val_auc: 0.8356
Epoch 4/40

Epoch 00004: accuracy did not improve from 0.66187
139/139 - 11s - loss: 0.6512 - tp: 68.0000 - fp: 44.0000 - tn: 21.0000 - fn: 6.0000 - accuracy: 0.6403 - precision: 0.6071 - recall: 0.9189 - auc: 0.7804 - val_loss: 0.5909 - val_tp: 29.0000 - val_fp: 14.0000 - val_tn: 16.0000 - val_fn: 1.0000 - val_accuracy: 0.7500 - val_precision: 0.6744 - val_recall: 0.9667 - val_auc: 0.8633
Epoch 5/40

Epoch 00005: accuracy improved from 0.66187 to 0.74820, saving model to /home/ashraf/defect_pred/model/AttentionRNNlucenepara1_05_0.748.h5
139/139 - 11s - loss: 0.5763 - tp: 63.0000 - fp: 24.0000 - tn: 41.0000 - fn: 11.0000 - accuracy: 0.7482 - precision: 0.7241 - recall: 0.8514 - auc: 0.8155 - val_loss: 0.6111 - val_tp: 11.0000 - val_fp: 1.0000 - val_tn: 29.0000 - val_fn: 19.0000 - val_accuracy: 0.6667 - val_precision: 0.9167 - val_recall: 0.3667 - val_auc: 0.8556
Epoch 6/40

Epoch 00006: accuracy did not improve from 0.74820
139/139 - 11s - loss: 0.5325 - tp: 45.0000 - fp: 6.0000 - tn: 59.0000 - fn: 29.0000 - accuracy: 0.7482 - precision: 0.8824 - recall: 0.6081 - auc: 0.8491 - val_loss: 0.5178 - val_tp: 20.0000 - val_fp: 5.0000 - val_tn: 25.0000 - val_fn: 10.0000 - val_accuracy: 0.7500 - val_precision: 0.8000 - val_recall: 0.6667 - val_auc: 0.8728
Epoch 7/40

Epoch 00007: accuracy improved from 0.74820 to 0.82734, saving model to /home/ashraf/defect_pred/model/AttentionRNNlucenepara1_07_0.827.h5
139/139 - 11s - loss: 0.4993 - tp: 59.0000 - fp: 9.0000 - tn: 56.0000 - fn: 15.0000 - accuracy: 0.8273 - precision: 0.8676 - recall: 0.7973 - auc: 0.8702 - val_loss: 0.5010 - val_tp: 19.0000 - val_fp: 4.0000 - val_tn: 26.0000 - val_fn: 11.0000 - val_accuracy: 0.7500 - val_precision: 0.8261 - val_recall: 0.6333 - val_auc: 0.8739
Epoch 8/40

Epoch 00008: accuracy improved from 0.82734 to 0.84173, saving model to /home/ashraf/defect_pred/model/AttentionRNNlucenepara1_08_0.842.h5
139/139 - 11s - loss: 0.4693 - tp: 59.0000 - fp: 7.0000 - tn: 58.0000 - fn: 15.0000 - accuracy: 0.8417 - precision: 0.8939 - recall: 0.7973 - auc: 0.8820 - val_loss: 0.4843 - val_tp: 22.0000 - val_fp: 6.0000 - val_tn: 24.0000 - val_fn: 8.0000 - val_accuracy: 0.7667 - val_precision: 0.7857 - val_recall: 0.7333 - val_auc: 0.8806
Epoch 9/40

Epoch 00009: accuracy improved from 0.84173 to 0.85612, saving model to /home/ashraf/defect_pred/model/AttentionRNNlucenepara1_09_0.856.h5
139/139 - 11s - loss: 0.4409 - tp: 61.0000 - fp: 7.0000 - tn: 58.0000 - fn: 13.0000 - accuracy: 0.8561 - precision: 0.8971 - recall: 0.8243 - auc: 0.8930 - val_loss: 0.4704 - val_tp: 24.0000 - val_fp: 6.0000 - val_tn: 24.0000 - val_fn: 6.0000 - val_accuracy: 0.8000 - val_precision: 0.8000 - val_recall: 0.8000 - val_auc: 0.8833
Epoch 10/40

Epoch 00010: accuracy improved from 0.85612 to 0.86331, saving model to /home/ashraf/defect_pred/model/AttentionRNNlucenepara1_10_0.863.h5
139/139 - 11s - loss: 0.4043 - tp: 62.0000 - fp: 7.0000 - tn: 58.0000 - fn: 12.0000 - accuracy: 0.8633 - precision: 0.8986 - recall: 0.8378 - auc: 0.9043 - val_loss: 0.4710 - val_tp: 22.0000 - val_fp: 6.0000 - val_tn: 24.0000 - val_fn: 8.0000 - val_accuracy: 0.7667 - val_precision: 0.7857 - val_recall: 0.7333 - val_auc: 0.8911
Epoch 11/40

Epoch 00011: accuracy did not improve from 0.86331
139/139 - 11s - loss: 0.3982 - tp: 62.0000 - fp: 7.0000 - tn: 58.0000 - fn: 12.0000 - accuracy: 0.8633 - precision: 0.8986 - recall: 0.8378 - auc: 0.9103 - val_loss: 0.4689 - val_tp: 24.0000 - val_fp: 6.0000 - val_tn: 24.0000 - val_fn: 6.0000 - val_accuracy: 0.8000 - val_precision: 0.8000 - val_recall: 0.8000 - val_auc: 0.8778
Epoch 12/40

Epoch 00012: accuracy improved from 0.86331 to 0.87770, saving model to /home/ashraf/defect_pred/model/AttentionRNNlucenepara1_12_0.878.h5
139/139 - 11s - loss: 0.3687 - tp: 64.0000 - fp: 7.0000 - tn: 58.0000 - fn: 10.0000 - accuracy: 0.8777 - precision: 0.9014 - recall: 0.8649 - auc: 0.9202 - val_loss: 0.4743 - val_tp: 22.0000 - val_fp: 6.0000 - val_tn: 24.0000 - val_fn: 8.0000 - val_accuracy: 0.7667 - val_precision: 0.7857 - val_recall: 0.7333 - val_auc: 0.8700
Epoch 13/40

Epoch 00013: accuracy did not improve from 0.87770
139/139 - 11s - loss: 0.3520 - tp: 64.0000 - fp: 7.0000 - tn: 58.0000 - fn: 10.0000 - accuracy: 0.8777 - precision: 0.9014 - recall: 0.8649 - auc: 0.9312 - val_loss: 0.4615 - val_tp: 24.0000 - val_fp: 6.0000 - val_tn: 24.0000 - val_fn: 6.0000 - val_accuracy: 0.8000 - val_precision: 0.8000 - val_recall: 0.8000 - val_auc: 0.8733
Epoch 14/40

Epoch 00014: accuracy improved from 0.87770 to 0.89928, saving model to /home/ashraf/defect_pred/model/AttentionRNNlucenepara1_14_0.899.h5
139/139 - 11s - loss: 0.3220 - tp: 66.0000 - fp: 6.0000 - tn: 59.0000 - fn: 8.0000 - accuracy: 0.8993 - precision: 0.9167 - recall: 0.8919 - auc: 0.9437 - val_loss: 0.5038 - val_tp: 23.0000 - val_fp: 6.0000 - val_tn: 24.0000 - val_fn: 7.0000 - val_accuracy: 0.7833 - val_precision: 0.7931 - val_recall: 0.7667 - val_auc: 0.8656
Epoch 15/40

Epoch 00015: accuracy did not improve from 0.89928
139/139 - 11s - loss: 0.3200 - tp: 67.0000 - fp: 7.0000 - tn: 58.0000 - fn: 7.0000 - accuracy: 0.8993 - precision: 0.9054 - recall: 0.9054 - auc: 0.9466 - val_loss: 0.4995 - val_tp: 23.0000 - val_fp: 6.0000 - val_tn: 24.0000 - val_fn: 7.0000 - val_accuracy: 0.7833 - val_precision: 0.7931 - val_recall: 0.7667 - val_auc: 0.8622
Epoch 16/40

Epoch 00016: accuracy improved from 0.89928 to 0.90647, saving model to /home/ashraf/defect_pred/model/AttentionRNNlucenepara1_16_0.906.h5
139/139 - 11s - loss: 0.2802 - tp: 67.0000 - fp: 6.0000 - tn: 59.0000 - fn: 7.0000 - accuracy: 0.9065 - precision: 0.9178 - recall: 0.9054 - auc: 0.9591 - val_loss: 0.5218 - val_tp: 23.0000 - val_fp: 6.0000 - val_tn: 24.0000 - val_fn: 7.0000 - val_accuracy: 0.7833 - val_precision: 0.7931 - val_recall: 0.7667 - val_auc: 0.8433
Epoch 17/40

Epoch 00017: accuracy improved from 0.90647 to 0.92086, saving model to /home/ashraf/defect_pred/model/AttentionRNNlucenepara1_17_0.921.h5
139/139 - 11s - loss: 0.2439 - tp: 67.0000 - fp: 4.0000 - tn: 61.0000 - fn: 7.0000 - accuracy: 0.9209 - precision: 0.9437 - recall: 0.9054 - auc: 0.9693 - val_loss: 0.5469 - val_tp: 22.0000 - val_fp: 7.0000 - val_tn: 23.0000 - val_fn: 8.0000 - val_accuracy: 0.7500 - val_precision: 0.7586 - val_recall: 0.7333 - val_auc: 0.8356
Epoch 18/40

Epoch 00018: accuracy improved from 0.92086 to 0.92806, saving model to /home/ashraf/defect_pred/model/AttentionRNNlucenepara1_18_0.928.h5
139/139 - 11s - loss: 0.2285 - tp: 67.0000 - fp: 3.0000 - tn: 62.0000 - fn: 7.0000 - accuracy: 0.9281 - precision: 0.9571 - recall: 0.9054 - auc: 0.9772 - val_loss: 0.5428 - val_tp: 25.0000 - val_fp: 7.0000 - val_tn: 23.0000 - val_fn: 5.0000 - val_accuracy: 0.8000 - val_precision: 0.7812 - val_recall: 0.8333 - val_auc: 0.8267
Epoch 19/40

Epoch 00019: accuracy improved from 0.92806 to 0.95683, saving model to /home/ashraf/defect_pred/model/AttentionRNNlucenepara1_19_0.957.h5
139/139 - 11s - loss: 0.1811 - tp: 70.0000 - fp: 2.0000 - tn: 63.0000 - fn: 4.0000 - accuracy: 0.9568 - precision: 0.9722 - recall: 0.9459 - auc: 0.9917 - val_loss: 0.6088 - val_tp: 22.0000 - val_fp: 7.0000 - val_tn: 23.0000 - val_fn: 8.0000 - val_accuracy: 0.7500 - val_precision: 0.7586 - val_recall: 0.7333 - val_auc: 0.8144
Epoch 20/40

Epoch 00020: accuracy improved from 0.95683 to 0.96403, saving model to /home/ashraf/defect_pred/model/AttentionRNNlucenepara1_20_0.964.h5
139/139 - 11s - loss: 0.1610 - tp: 70.0000 - fp: 1.0000 - tn: 64.0000 - fn: 4.0000 - accuracy: 0.9640 - precision: 0.9859 - recall: 0.9459 - auc: 0.9946 - val_loss: 0.6475 - val_tp: 22.0000 - val_fp: 7.0000 - val_tn: 23.0000 - val_fn: 8.0000 - val_accuracy: 0.7500 - val_precision: 0.7586 - val_recall: 0.7333 - val_auc: 0.7833
Epoch 21/40

Epoch 00021: accuracy did not improve from 0.96403
139/139 - 11s - loss: 0.1880 - tp: 70.0000 - fp: 4.0000 - tn: 61.0000 - fn: 4.0000 - accuracy: 0.9424 - precision: 0.9459 - recall: 0.9459 - auc: 0.9906 - val_loss: 0.6760 - val_tp: 21.0000 - val_fp: 7.0000 - val_tn: 23.0000 - val_fn: 9.0000 - val_accuracy: 0.7333 - val_precision: 0.7500 - val_recall: 0.7000 - val_auc: 0.7756
Epoch 22/40

Epoch 00022: accuracy did not improve from 0.96403
139/139 - 11s - loss: 0.1321 - tp: 70.0000 - fp: 1.0000 - tn: 64.0000 - fn: 4.0000 - accuracy: 0.9640 - precision: 0.9859 - recall: 0.9459 - auc: 0.9983 - val_loss: 0.6638 - val_tp: 22.0000 - val_fp: 7.0000 - val_tn: 23.0000 - val_fn: 8.0000 - val_accuracy: 0.7500 - val_precision: 0.7586 - val_recall: 0.7333 - val_auc: 0.7622
Epoch 23/40

Epoch 00023: accuracy improved from 0.96403 to 0.97122, saving model to /home/ashraf/defect_pred/model/AttentionRNNlucenepara1_23_0.971.h5
139/139 - 11s - loss: 0.1147 - tp: 71.0000 - fp: 1.0000 - tn: 64.0000 - fn: 3.0000 - accuracy: 0.9712 - precision: 0.9861 - recall: 0.9595 - auc: 0.9985 - val_loss: 0.6992 - val_tp: 22.0000 - val_fp: 7.0000 - val_tn: 23.0000 - val_fn: 8.0000 - val_accuracy: 0.7500 - val_precision: 0.7586 - val_recall: 0.7333 - val_auc: 0.7328
Epoch 24/40

Epoch 00024: accuracy improved from 0.97122 to 0.98561, saving model to /home/ashraf/defect_pred/model/AttentionRNNlucenepara1_24_0.986.h5
139/139 - 11s - loss: 0.0958 - tp: 73.0000 - fp: 1.0000 - tn: 64.0000 - fn: 1.0000 - accuracy: 0.9856 - precision: 0.9865 - recall: 0.9865 - auc: 0.9996 - val_loss: 0.7129 - val_tp: 22.0000 - val_fp: 7.0000 - val_tn: 23.0000 - val_fn: 8.0000 - val_accuracy: 0.7500 - val_precision: 0.7586 - val_recall: 0.7333 - val_auc: 0.7350
Epoch 25/40

Epoch 00025: accuracy did not improve from 0.98561
139/139 - 11s - loss: 0.0873 - tp: 72.0000 - fp: 0.0000e+00 - tn: 65.0000 - fn: 2.0000 - accuracy: 0.9856 - precision: 1.0000 - recall: 0.9730 - auc: 0.9994 - val_loss: 0.7305 - val_tp: 22.0000 - val_fp: 7.0000 - val_tn: 23.0000 - val_fn: 8.0000 - val_accuracy: 0.7500 - val_precision: 0.7586 - val_recall: 0.7333 - val_auc: 0.7378
Epoch 26/40

Epoch 00026: accuracy did not improve from 0.98561
139/139 - 11s - loss: 0.0805 - tp: 72.0000 - fp: 0.0000e+00 - tn: 65.0000 - fn: 2.0000 - accuracy: 0.9856 - precision: 1.0000 - recall: 0.9730 - auc: 0.9994 - val_loss: 0.7519 - val_tp: 22.0000 - val_fp: 7.0000 - val_tn: 23.0000 - val_fn: 8.0000 - val_accuracy: 0.7500 - val_precision: 0.7586 - val_recall: 0.7333 - val_auc: 0.7350
Epoch 27/40

Epoch 00027: accuracy improved from 0.98561 to 0.99281, saving model to /home/ashraf/defect_pred/model/AttentionRNNlucenepara1_27_0.993.h5
139/139 - 11s - loss: 0.0727 - tp: 73.0000 - fp: 0.0000e+00 - tn: 65.0000 - fn: 1.0000 - accuracy: 0.9928 - precision: 1.0000 - recall: 0.9865 - auc: 0.9994 - val_loss: 0.7805 - val_tp: 22.0000 - val_fp: 7.0000 - val_tn: 23.0000 - val_fn: 8.0000 - val_accuracy: 0.7500 - val_precision: 0.7586 - val_recall: 0.7333 - val_auc: 0.7183
Epoch 28/40

Epoch 00028: accuracy did not improve from 0.99281
139/139 - 10s - loss: 0.0662 - tp: 73.0000 - fp: 0.0000e+00 - tn: 65.0000 - fn: 1.0000 - accuracy: 0.9928 - precision: 1.0000 - recall: 0.9865 - auc: 0.9998 - val_loss: 0.7984 - val_tp: 22.0000 - val_fp: 7.0000 - val_tn: 23.0000 - val_fn: 8.0000 - val_accuracy: 0.7500 - val_precision: 0.7586 - val_recall: 0.7333 - val_auc: 0.7406
Epoch 29/40

Epoch 00029: accuracy did not improve from 0.99281
139/139 - 10s - loss: 0.0589 - tp: 73.0000 - fp: 1.0000 - tn: 64.0000 - fn: 1.0000 - accuracy: 0.9856 - precision: 0.9865 - recall: 0.9865 - auc: 0.9998 - val_loss: 0.8171 - val_tp: 22.0000 - val_fp: 7.0000 - val_tn: 23.0000 - val_fn: 8.0000 - val_accuracy: 0.7500 - val_precision: 0.7586 - val_recall: 0.7333 - val_auc: 0.7267
Epoch 30/40

Epoch 00030: accuracy did not improve from 0.99281
139/139 - 11s - loss: 0.0501 - tp: 73.0000 - fp: 0.0000e+00 - tn: 65.0000 - fn: 1.0000 - accuracy: 0.9928 - precision: 1.0000 - recall: 0.9865 - auc: 1.0000 - val_loss: 0.8449 - val_tp: 22.0000 - val_fp: 7.0000 - val_tn: 23.0000 - val_fn: 8.0000 - val_accuracy: 0.7500 - val_precision: 0.7586 - val_recall: 0.7333 - val_auc: 0.7433
Epoch 31/40

Epoch 00031: accuracy did not improve from 0.99281
139/139 - 11s - loss: 0.0562 - tp: 72.0000 - fp: 0.0000e+00 - tn: 65.0000 - fn: 2.0000 - accuracy: 0.9856 - precision: 1.0000 - recall: 0.9730 - auc: 0.9998 - val_loss: 1.0673 - val_tp: 16.0000 - val_fp: 6.0000 - val_tn: 24.0000 - val_fn: 14.0000 - val_accuracy: 0.6667 - val_precision: 0.7273 - val_recall: 0.5333 - val_auc: 0.6650
Epoch 32/40

Epoch 00032: accuracy improved from 0.99281 to 1.00000, saving model to /home/ashraf/defect_pred/model/AttentionRNNlucenepara1_32_1.000.h5
139/139 - 11s - loss: 0.0432 - tp: 74.0000 - fp: 0.0000e+00 - tn: 65.0000 - fn: 0.0000e+00 - accuracy: 1.0000 - precision: 1.0000 - recall: 1.0000 - auc: 1.0000 - val_loss: 0.9919 - val_tp: 19.0000 - val_fp: 9.0000 - val_tn: 21.0000 - val_fn: 11.0000 - val_accuracy: 0.6667 - val_precision: 0.6786 - val_recall: 0.6333 - val_auc: 0.7072
Epoch 33/40

Epoch 00033: accuracy did not improve from 1.00000
139/139 - 11s - loss: 0.0375 - tp: 74.0000 - fp: 0.0000e+00 - tn: 65.0000 - fn: 0.0000e+00 - accuracy: 1.0000 - precision: 1.0000 - recall: 1.0000 - auc: 1.0000 - val_loss: 1.0145 - val_tp: 19.0000 - val_fp: 8.0000 - val_tn: 22.0000 - val_fn: 11.0000 - val_accuracy: 0.6833 - val_precision: 0.7037 - val_recall: 0.6333 - val_auc: 0.7111
Epoch 34/40

Epoch 00034: accuracy did not improve from 1.00000
139/139 - 10s - loss: 0.0337 - tp: 74.0000 - fp: 0.0000e+00 - tn: 65.0000 - fn: 0.0000e+00 - accuracy: 1.0000 - precision: 1.0000 - recall: 1.0000 - auc: 1.0000 - val_loss: 1.0401 - val_tp: 19.0000 - val_fp: 8.0000 - val_tn: 22.0000 - val_fn: 11.0000 - val_accuracy: 0.6833 - val_precision: 0.7037 - val_recall: 0.6333 - val_auc: 0.7083
Epoch 35/40

Epoch 00035: accuracy did not improve from 1.00000
139/139 - 11s - loss: 0.0304 - tp: 74.0000 - fp: 0.0000e+00 - tn: 65.0000 - fn: 0.0000e+00 - accuracy: 1.0000 - precision: 1.0000 - recall: 1.0000 - auc: 1.0000 - val_loss: 1.0658 - val_tp: 19.0000 - val_fp: 8.0000 - val_tn: 22.0000 - val_fn: 11.0000 - val_accuracy: 0.6833 - val_precision: 0.7037 - val_recall: 0.6333 - val_auc: 0.7039
Epoch 36/40

Epoch 00036: accuracy did not improve from 1.00000
139/139 - 11s - loss: 0.0273 - tp: 74.0000 - fp: 0.0000e+00 - tn: 65.0000 - fn: 0.0000e+00 - accuracy: 1.0000 - precision: 1.0000 - recall: 1.0000 - auc: 1.0000 - val_loss: 1.0909 - val_tp: 19.0000 - val_fp: 8.0000 - val_tn: 22.0000 - val_fn: 11.0000 - val_accuracy: 0.6833 - val_precision: 0.7037 - val_recall: 0.6333 - val_auc: 0.6950
Epoch 37/40

Epoch 00037: accuracy did not improve from 1.00000
139/139 - 11s - loss: 0.0244 - tp: 74.0000 - fp: 0.0000e+00 - tn: 65.0000 - fn: 0.0000e+00 - accuracy: 1.0000 - precision: 1.0000 - recall: 1.0000 - auc: 1.0000 - val_loss: 1.1140 - val_tp: 19.0000 - val_fp: 8.0000 - val_tn: 22.0000 - val_fn: 11.0000 - val_accuracy: 0.6833 - val_precision: 0.7037 - val_recall: 0.6333 - val_auc: 0.7006
Epoch 38/40

Epoch 00038: accuracy did not improve from 1.00000
139/139 - 11s - loss: 0.0216 - tp: 74.0000 - fp: 0.0000e+00 - tn: 65.0000 - fn: 0.0000e+00 - accuracy: 1.0000 - precision: 1.0000 - recall: 1.0000 - auc: 1.0000 - val_loss: 1.1330 - val_tp: 19.0000 - val_fp: 8.0000 - val_tn: 22.0000 - val_fn: 11.0000 - val_accuracy: 0.6833 - val_precision: 0.7037 - val_recall: 0.6333 - val_auc: 0.7206
Epoch 39/40

Epoch 00039: accuracy did not improve from 1.00000
139/139 - 10s - loss: 0.0192 - tp: 74.0000 - fp: 0.0000e+00 - tn: 65.0000 - fn: 0.0000e+00 - accuracy: 1.0000 - precision: 1.0000 - recall: 1.0000 - auc: 1.0000 - val_loss: 1.1428 - val_tp: 19.0000 - val_fp: 8.0000 - val_tn: 22.0000 - val_fn: 11.0000 - val_accuracy: 0.6833 - val_precision: 0.7037 - val_recall: 0.6333 - val_auc: 0.7206
Epoch 40/40

Epoch 00040: accuracy did not improve from 1.00000
139/139 - 10s - loss: 0.0170 - tp: 74.0000 - fp: 0.0000e+00 - tn: 65.0000 - fn: 0.0000e+00 - accuracy: 1.0000 - precision: 1.0000 - recall: 1.0000 - auc: 1.0000 - val_loss: 1.1387 - val_tp: 19.0000 - val_fp: 6.0000 - val_tn: 24.0000 - val_fn: 11.0000 - val_accuracy: 0.7167 - val_precision: 0.7600 - val_recall: 0.6333 - val_auc: 0.7106
Model training completed
Starting training the model...
Train on 139 samples, validate on 60 samples
Epoch 1/40
2020-05-16 11:25:43.090473: I tensorflow/core/profiler/lib/profiler_session.cc:225] Profiler session started.

Epoch 00001: accuracy improved from -inf to 0.47482, saving model to /home/ashraf/defect_pred/model/AttentionRNNlucenepara2_01_0.475.h5
139/139 - 21s - loss: 0.7003 - tp: 1.0000 - fp: 0.0000e+00 - tn: 65.0000 - fn: 73.0000 - accuracy: 0.4748 - precision: 1.0000 - recall: 0.0135 - auc: 0.4811 - val_loss: 0.6880 - val_tp: 20.0000 - val_fp: 6.0000 - val_tn: 24.0000 - val_fn: 10.0000 - val_accuracy: 0.7333 - val_precision: 0.7692 - val_recall: 0.6667 - val_auc: 0.7417
Epoch 2/40

Epoch 00002: accuracy improved from 0.47482 to 0.67626, saving model to /home/ashraf/defect_pred/model/AttentionRNNlucenepara2_02_0.676.h5
139/139 - 11s - loss: 0.6853 - tp: 42.0000 - fp: 13.0000 - tn: 52.0000 - fn: 32.0000 - accuracy: 0.6763 - precision: 0.7636 - recall: 0.5676 - auc: 0.6800 - val_loss: 0.6623 - val_tp: 30.0000 - val_fp: 19.0000 - val_tn: 11.0000 - val_fn: 0.0000e+00 - val_accuracy: 0.6833 - val_precision: 0.6122 - val_recall: 1.0000 - val_auc: 0.8344
Epoch 3/40

Epoch 00003: accuracy did not improve from 0.67626
139/139 - 11s - loss: 0.6450 - tp: 66.0000 - fp: 42.0000 - tn: 23.0000 - fn: 8.0000 - accuracy: 0.6403 - precision: 0.6111 - recall: 0.8919 - auc: 0.7456 - val_loss: 0.5754 - val_tp: 20.0000 - val_fp: 5.0000 - val_tn: 25.0000 - val_fn: 10.0000 - val_accuracy: 0.7500 - val_precision: 0.8000 - val_recall: 0.6667 - val_auc: 0.8589
Epoch 4/40

Epoch 00004: accuracy improved from 0.67626 to 0.68345, saving model to /home/ashraf/defect_pred/model/AttentionRNNlucenepara2_04_0.683.h5
139/139 - 11s - loss: 0.5953 - tp: 48.0000 - fp: 18.0000 - tn: 47.0000 - fn: 26.0000 - accuracy: 0.6835 - precision: 0.7273 - recall: 0.6486 - auc: 0.7797 - val_loss: 0.5652 - val_tp: 17.0000 - val_fp: 5.0000 - val_tn: 25.0000 - val_fn: 13.0000 - val_accuracy: 0.7000 - val_precision: 0.7727 - val_recall: 0.5667 - val_auc: 0.8567
Epoch 5/40

Epoch 00005: accuracy improved from 0.68345 to 0.79856, saving model to /home/ashraf/defect_pred/model/AttentionRNNlucenepara2_05_0.799.h5
139/139 - 11s - loss: 0.5275 - tp: 55.0000 - fp: 9.0000 - tn: 56.0000 - fn: 19.0000 - accuracy: 0.7986 - precision: 0.8594 - recall: 0.7432 - auc: 0.8507 - val_loss: 0.6141 - val_tp: 11.0000 - val_fp: 2.0000 - val_tn: 28.0000 - val_fn: 19.0000 - val_accuracy: 0.6500 - val_precision: 0.8462 - val_recall: 0.3667 - val_auc: 0.8406
Epoch 6/40

Epoch 00006: accuracy did not improve from 0.79856
139/139 - 11s - loss: 0.4974 - tp: 53.0000 - fp: 8.0000 - tn: 57.0000 - fn: 21.0000 - accuracy: 0.7914 - precision: 0.8689 - recall: 0.7162 - auc: 0.8608 - val_loss: 0.5649 - val_tp: 15.0000 - val_fp: 4.0000 - val_tn: 26.0000 - val_fn: 15.0000 - val_accuracy: 0.6833 - val_precision: 0.7895 - val_recall: 0.5000 - val_auc: 0.8583
Epoch 7/40

Epoch 00007: accuracy improved from 0.79856 to 0.83453, saving model to /home/ashraf/defect_pred/model/AttentionRNNlucenepara2_07_0.835.h5
139/139 - 11s - loss: 0.4599 - tp: 58.0000 - fp: 7.0000 - tn: 58.0000 - fn: 16.0000 - accuracy: 0.8345 - precision: 0.8923 - recall: 0.7838 - auc: 0.8820 - val_loss: 0.5001 - val_tp: 18.0000 - val_fp: 5.0000 - val_tn: 25.0000 - val_fn: 12.0000 - val_accuracy: 0.7167 - val_precision: 0.7826 - val_recall: 0.6000 - val_auc: 0.8778
Epoch 8/40

Epoch 00008: accuracy improved from 0.83453 to 0.84892, saving model to /home/ashraf/defect_pred/model/AttentionRNNlucenepara2_08_0.849.h5
139/139 - 11s - loss: 0.4270 - tp: 60.0000 - fp: 7.0000 - tn: 58.0000 - fn: 14.0000 - accuracy: 0.8489 - precision: 0.8955 - recall: 0.8108 - auc: 0.8959 - val_loss: 0.4967 - val_tp: 18.0000 - val_fp: 5.0000 - val_tn: 25.0000 - val_fn: 12.0000 - val_accuracy: 0.7167 - val_precision: 0.7826 - val_recall: 0.6000 - val_auc: 0.8817
Epoch 9/40

Epoch 00009: accuracy did not improve from 0.84892
139/139 - 11s - loss: 0.4593 - tp: 49.0000 - fp: 3.0000 - tn: 62.0000 - fn: 25.0000 - accuracy: 0.7986 - precision: 0.9423 - recall: 0.6622 - auc: 0.8845 - val_loss: 0.4705 - val_tp: 22.0000 - val_fp: 6.0000 - val_tn: 24.0000 - val_fn: 8.0000 - val_accuracy: 0.7667 - val_precision: 0.7857 - val_recall: 0.7333 - val_auc: 0.8861
Epoch 10/40

Epoch 00010: accuracy improved from 0.84892 to 0.89209, saving model to /home/ashraf/defect_pred/model/AttentionRNNlucenepara2_10_0.892.h5
139/139 - 11s - loss: 0.3708 - tp: 64.0000 - fp: 5.0000 - tn: 60.0000 - fn: 10.0000 - accuracy: 0.8921 - precision: 0.9275 - recall: 0.8649 - auc: 0.9296 - val_loss: 0.4708 - val_tp: 23.0000 - val_fp: 5.0000 - val_tn: 25.0000 - val_fn: 7.0000 - val_accuracy: 0.8000 - val_precision: 0.8214 - val_recall: 0.7667 - val_auc: 0.8867
Epoch 11/40

Epoch 00011: accuracy did not improve from 0.89209
139/139 - 11s - loss: 0.3525 - tp: 64.0000 - fp: 5.0000 - tn: 60.0000 - fn: 10.0000 - accuracy: 0.8921 - precision: 0.9275 - recall: 0.8649 - auc: 0.9394 - val_loss: 0.4775 - val_tp: 22.0000 - val_fp: 5.0000 - val_tn: 25.0000 - val_fn: 8.0000 - val_accuracy: 0.7833 - val_precision: 0.8148 - val_recall: 0.7333 - val_auc: 0.8844
Epoch 12/40

Epoch 00012: accuracy did not improve from 0.89209
139/139 - 11s - loss: 0.3982 - tp: 54.0000 - fp: 4.0000 - tn: 61.0000 - fn: 20.0000 - accuracy: 0.8273 - precision: 0.9310 - recall: 0.7297 - auc: 0.9368 - val_loss: 0.4813 - val_tp: 22.0000 - val_fp: 5.0000 - val_tn: 25.0000 - val_fn: 8.0000 - val_accuracy: 0.7833 - val_precision: 0.8148 - val_recall: 0.7333 - val_auc: 0.8761
Epoch 13/40

Epoch 00013: accuracy improved from 0.89209 to 0.89928, saving model to /home/ashraf/defect_pred/model/AttentionRNNlucenepara2_13_0.899.h5
139/139 - 11s - loss: 0.3056 - tp: 64.0000 - fp: 4.0000 - tn: 61.0000 - fn: 10.0000 - accuracy: 0.8993 - precision: 0.9412 - recall: 0.8649 - auc: 0.9584 - val_loss: 0.4664 - val_tp: 26.0000 - val_fp: 7.0000 - val_tn: 23.0000 - val_fn: 4.0000 - val_accuracy: 0.8167 - val_precision: 0.7879 - val_recall: 0.8667 - val_auc: 0.8700
Epoch 14/40

Epoch 00014: accuracy improved from 0.89928 to 0.90647, saving model to /home/ashraf/defect_pred/model/AttentionRNNlucenepara2_14_0.906.h5
139/139 - 11s - loss: 0.2906 - tp: 66.0000 - fp: 5.0000 - tn: 60.0000 - fn: 8.0000 - accuracy: 0.9065 - precision: 0.9296 - recall: 0.8919 - auc: 0.9616 - val_loss: 0.4882 - val_tp: 22.0000 - val_fp: 6.0000 - val_tn: 24.0000 - val_fn: 8.0000 - val_accuracy: 0.7667 - val_precision: 0.7857 - val_recall: 0.7333 - val_auc: 0.8578
Epoch 15/40

Epoch 00015: accuracy improved from 0.90647 to 0.91367, saving model to /home/ashraf/defect_pred/model/AttentionRNNlucenepara2_15_0.914.h5
139/139 - 11s - loss: 0.2944 - tp: 68.0000 - fp: 6.0000 - tn: 59.0000 - fn: 6.0000 - accuracy: 0.9137 - precision: 0.9189 - recall: 0.9189 - auc: 0.9706 - val_loss: 0.5196 - val_tp: 20.0000 - val_fp: 7.0000 - val_tn: 23.0000 - val_fn: 10.0000 - val_accuracy: 0.7167 - val_precision: 0.7407 - val_recall: 0.6667 - val_auc: 0.8544
Epoch 16/40

Epoch 00016: accuracy improved from 0.91367 to 0.95683, saving model to /home/ashraf/defect_pred/model/AttentionRNNlucenepara2_16_0.957.h5
139/139 - 11s - loss: 0.2261 - tp: 70.0000 - fp: 2.0000 - tn: 63.0000 - fn: 4.0000 - accuracy: 0.9568 - precision: 0.9722 - recall: 0.9459 - auc: 0.9943 - val_loss: 0.4924 - val_tp: 24.0000 - val_fp: 7.0000 - val_tn: 23.0000 - val_fn: 6.0000 - val_accuracy: 0.7833 - val_precision: 0.7742 - val_recall: 0.8000 - val_auc: 0.8517
Epoch 17/40

Epoch 00017: accuracy did not improve from 0.95683
139/139 - 11s - loss: 0.2007 - tp: 68.0000 - fp: 0.0000e+00 - tn: 65.0000 - fn: 6.0000 - accuracy: 0.9568 - precision: 1.0000 - recall: 0.9189 - auc: 0.9949 - val_loss: 0.5210 - val_tp: 22.0000 - val_fp: 7.0000 - val_tn: 23.0000 - val_fn: 8.0000 - val_accuracy: 0.7500 - val_precision: 0.7586 - val_recall: 0.7333 - val_auc: 0.8550
Epoch 18/40

Epoch 00018: accuracy did not improve from 0.95683
139/139 - 11s - loss: 0.1926 - tp: 71.0000 - fp: 3.0000 - tn: 62.0000 - fn: 3.0000 - accuracy: 0.9568 - precision: 0.9595 - recall: 0.9595 - auc: 0.9911 - val_loss: 0.5226 - val_tp: 24.0000 - val_fp: 8.0000 - val_tn: 22.0000 - val_fn: 6.0000 - val_accuracy: 0.7667 - val_precision: 0.7500 - val_recall: 0.8000 - val_auc: 0.8344
Epoch 19/40

Epoch 00019: accuracy improved from 0.95683 to 0.96403, saving model to /home/ashraf/defect_pred/model/AttentionRNNlucenepara2_19_0.964.h5
139/139 - 11s - loss: 0.1861 - tp: 70.0000 - fp: 1.0000 - tn: 64.0000 - fn: 4.0000 - accuracy: 0.9640 - precision: 0.9859 - recall: 0.9459 - auc: 0.9949 - val_loss: 0.5169 - val_tp: 26.0000 - val_fp: 8.0000 - val_tn: 22.0000 - val_fn: 4.0000 - val_accuracy: 0.8000 - val_precision: 0.7647 - val_recall: 0.8667 - val_auc: 0.8428
Epoch 20/40

Epoch 00020: accuracy did not improve from 0.96403
139/139 - 11s - loss: 0.1651 - tp: 70.0000 - fp: 1.0000 - tn: 64.0000 - fn: 4.0000 - accuracy: 0.9640 - precision: 0.9859 - recall: 0.9459 - auc: 0.9959 - val_loss: 0.5265 - val_tp: 25.0000 - val_fp: 8.0000 - val_tn: 22.0000 - val_fn: 5.0000 - val_accuracy: 0.7833 - val_precision: 0.7576 - val_recall: 0.8333 - val_auc: 0.8444
Epoch 21/40

Epoch 00021: accuracy did not improve from 0.96403
139/139 - 11s - loss: 0.1472 - tp: 70.0000 - fp: 1.0000 - tn: 64.0000 - fn: 4.0000 - accuracy: 0.9640 - precision: 0.9859 - recall: 0.9459 - auc: 0.9974 - val_loss: 0.5418 - val_tp: 25.0000 - val_fp: 8.0000 - val_tn: 22.0000 - val_fn: 5.0000 - val_accuracy: 0.7833 - val_precision: 0.7576 - val_recall: 0.8333 - val_auc: 0.8561
Epoch 22/40

Epoch 00022: accuracy improved from 0.96403 to 0.97122, saving model to /home/ashraf/defect_pred/model/AttentionRNNlucenepara2_22_0.971.h5
139/139 - 11s - loss: 0.1337 - tp: 70.0000 - fp: 0.0000e+00 - tn: 65.0000 - fn: 4.0000 - accuracy: 0.9712 - precision: 1.0000 - recall: 0.9459 - auc: 0.9983 - val_loss: 0.5564 - val_tp: 24.0000 - val_fp: 8.0000 - val_tn: 22.0000 - val_fn: 6.0000 - val_accuracy: 0.7667 - val_precision: 0.7500 - val_recall: 0.8000 - val_auc: 0.8561
Epoch 23/40

Epoch 00023: accuracy did not improve from 0.97122
139/139 - 11s - loss: 0.1239 - tp: 70.0000 - fp: 0.0000e+00 - tn: 65.0000 - fn: 4.0000 - accuracy: 0.9712 - precision: 1.0000 - recall: 0.9459 - auc: 0.9990 - val_loss: 0.5728 - val_tp: 24.0000 - val_fp: 8.0000 - val_tn: 22.0000 - val_fn: 6.0000 - val_accuracy: 0.7667 - val_precision: 0.7500 - val_recall: 0.8000 - val_auc: 0.8606
Epoch 24/40

Epoch 00024: accuracy did not improve from 0.97122
139/139 - 11s - loss: 0.1152 - tp: 70.0000 - fp: 0.0000e+00 - tn: 65.0000 - fn: 4.0000 - accuracy: 0.9712 - precision: 1.0000 - recall: 0.9459 - auc: 0.9994 - val_loss: 0.6007 - val_tp: 22.0000 - val_fp: 7.0000 - val_tn: 23.0000 - val_fn: 8.0000 - val_accuracy: 0.7500 - val_precision: 0.7586 - val_recall: 0.7333 - val_auc: 0.8456
Epoch 25/40

Epoch 00025: accuracy did not improve from 0.97122
139/139 - 11s - loss: 0.1084 - tp: 70.0000 - fp: 0.0000e+00 - tn: 65.0000 - fn: 4.0000 - accuracy: 0.9712 - precision: 1.0000 - recall: 0.9459 - auc: 0.9995 - val_loss: 0.6171 - val_tp: 22.0000 - val_fp: 7.0000 - val_tn: 23.0000 - val_fn: 8.0000 - val_accuracy: 0.7500 - val_precision: 0.7586 - val_recall: 0.7333 - val_auc: 0.8350
Epoch 26/40

Epoch 00026: accuracy did not improve from 0.97122
139/139 - 11s - loss: 0.0995 - tp: 70.0000 - fp: 0.0000e+00 - tn: 65.0000 - fn: 4.0000 - accuracy: 0.9712 - precision: 1.0000 - recall: 0.9459 - auc: 0.9998 - val_loss: 0.6309 - val_tp: 24.0000 - val_fp: 8.0000 - val_tn: 22.0000 - val_fn: 6.0000 - val_accuracy: 0.7667 - val_precision: 0.7500 - val_recall: 0.8000 - val_auc: 0.8417
Epoch 27/40

Epoch 00027: accuracy did not improve from 0.97122
139/139 - 11s - loss: 0.1138 - tp: 68.0000 - fp: 0.0000e+00 - tn: 65.0000 - fn: 6.0000 - accuracy: 0.9568 - precision: 1.0000 - recall: 0.9189 - auc: 0.9998 - val_loss: 0.6656 - val_tp: 22.0000 - val_fp: 8.0000 - val_tn: 22.0000 - val_fn: 8.0000 - val_accuracy: 0.7333 - val_precision: 0.7333 - val_recall: 0.7333 - val_auc: 0.8200
Epoch 28/40

Epoch 00028: accuracy did not improve from 0.97122
139/139 - 11s - loss: 0.0859 - tp: 70.0000 - fp: 0.0000e+00 - tn: 65.0000 - fn: 4.0000 - accuracy: 0.9712 - precision: 1.0000 - recall: 0.9459 - auc: 1.0000 - val_loss: 0.6802 - val_tp: 22.0000 - val_fp: 8.0000 - val_tn: 22.0000 - val_fn: 8.0000 - val_accuracy: 0.7333 - val_precision: 0.7333 - val_recall: 0.7333 - val_auc: 0.8289
Epoch 29/40

Epoch 00029: accuracy did not improve from 0.97122
139/139 - 11s - loss: 0.0775 - tp: 70.0000 - fp: 0.0000e+00 - tn: 65.0000 - fn: 4.0000 - accuracy: 0.9712 - precision: 1.0000 - recall: 0.9459 - auc: 1.0000 - val_loss: 0.6980 - val_tp: 22.0000 - val_fp: 8.0000 - val_tn: 22.0000 - val_fn: 8.0000 - val_accuracy: 0.7333 - val_precision: 0.7333 - val_recall: 0.7333 - val_auc: 0.8294
Epoch 30/40

Epoch 00030: accuracy improved from 0.97122 to 0.97842, saving model to /home/ashraf/defect_pred/model/AttentionRNNlucenepara2_30_0.978.h5
139/139 - 11s - loss: 0.0684 - tp: 71.0000 - fp: 0.0000e+00 - tn: 65.0000 - fn: 3.0000 - accuracy: 0.9784 - precision: 1.0000 - recall: 0.9595 - auc: 1.0000 - val_loss: 0.7188 - val_tp: 22.0000 - val_fp: 8.0000 - val_tn: 22.0000 - val_fn: 8.0000 - val_accuracy: 0.7333 - val_precision: 0.7333 - val_recall: 0.7333 - val_auc: 0.8106
Epoch 31/40

Epoch 00031: accuracy improved from 0.97842 to 0.99281, saving model to /home/ashraf/defect_pred/model/AttentionRNNlucenepara2_31_0.993.h5
139/139 - 11s - loss: 0.0583 - tp: 73.0000 - fp: 0.0000e+00 - tn: 65.0000 - fn: 1.0000 - accuracy: 0.9928 - precision: 1.0000 - recall: 0.9865 - auc: 1.0000 - val_loss: 0.7451 - val_tp: 22.0000 - val_fp: 8.0000 - val_tn: 22.0000 - val_fn: 8.0000 - val_accuracy: 0.7333 - val_precision: 0.7333 - val_recall: 0.7333 - val_auc: 0.8228
Epoch 32/40

Epoch 00032: accuracy did not improve from 0.99281
139/139 - 11s - loss: 0.0488 - tp: 73.0000 - fp: 0.0000e+00 - tn: 65.0000 - fn: 1.0000 - accuracy: 0.9928 - precision: 1.0000 - recall: 0.9865 - auc: 1.0000 - val_loss: 0.7774 - val_tp: 22.0000 - val_fp: 7.0000 - val_tn: 23.0000 - val_fn: 8.0000 - val_accuracy: 0.7500 - val_precision: 0.7586 - val_recall: 0.7333 - val_auc: 0.8261
Epoch 33/40

Epoch 00033: accuracy did not improve from 0.99281
139/139 - 11s - loss: 0.0410 - tp: 73.0000 - fp: 0.0000e+00 - tn: 65.0000 - fn: 1.0000 - accuracy: 0.9928 - precision: 1.0000 - recall: 0.9865 - auc: 1.0000 - val_loss: 0.8128 - val_tp: 22.0000 - val_fp: 7.0000 - val_tn: 23.0000 - val_fn: 8.0000 - val_accuracy: 0.7500 - val_precision: 0.7586 - val_recall: 0.7333 - val_auc: 0.8106
Epoch 34/40

Epoch 00034: accuracy did not improve from 0.99281
139/139 - 12s - loss: 0.0348 - tp: 73.0000 - fp: 0.0000e+00 - tn: 65.0000 - fn: 1.0000 - accuracy: 0.9928 - precision: 1.0000 - recall: 0.9865 - auc: 1.0000 - val_loss: 0.8515 - val_tp: 22.0000 - val_fp: 7.0000 - val_tn: 23.0000 - val_fn: 8.0000 - val_accuracy: 0.7500 - val_precision: 0.7586 - val_recall: 0.7333 - val_auc: 0.7689
Epoch 35/40

Epoch 00035: accuracy improved from 0.99281 to 1.00000, saving model to /home/ashraf/defect_pred/model/AttentionRNNlucenepara2_35_1.000.h5
139/139 - 11s - loss: 0.0297 - tp: 74.0000 - fp: 0.0000e+00 - tn: 65.0000 - fn: 0.0000e+00 - accuracy: 1.0000 - precision: 1.0000 - recall: 1.0000 - auc: 1.0000 - val_loss: 0.8930 - val_tp: 22.0000 - val_fp: 7.0000 - val_tn: 23.0000 - val_fn: 8.0000 - val_accuracy: 0.7500 - val_precision: 0.7586 - val_recall: 0.7333 - val_auc: 0.8000
Epoch 36/40

Epoch 00036: accuracy did not improve from 1.00000
139/139 - 11s - loss: 0.0252 - tp: 74.0000 - fp: 0.0000e+00 - tn: 65.0000 - fn: 0.0000e+00 - accuracy: 1.0000 - precision: 1.0000 - recall: 1.0000 - auc: 1.0000 - val_loss: 0.9368 - val_tp: 22.0000 - val_fp: 6.0000 - val_tn: 24.0000 - val_fn: 8.0000 - val_accuracy: 0.7667 - val_precision: 0.7857 - val_recall: 0.7333 - val_auc: 0.7717
Epoch 37/40

Epoch 00037: accuracy did not improve from 1.00000
139/139 - 11s - loss: 0.0211 - tp: 74.0000 - fp: 0.0000e+00 - tn: 65.0000 - fn: 0.0000e+00 - accuracy: 1.0000 - precision: 1.0000 - recall: 1.0000 - auc: 1.0000 - val_loss: 0.9793 - val_tp: 22.0000 - val_fp: 6.0000 - val_tn: 24.0000 - val_fn: 8.0000 - val_accuracy: 0.7667 - val_precision: 0.7857 - val_recall: 0.7333 - val_auc: 0.7800
Epoch 38/40

Epoch 00038: accuracy did not improve from 1.00000
139/139 - 11s - loss: 0.1334 - tp: 72.0000 - fp: 2.0000 - tn: 63.0000 - fn: 2.0000 - accuracy: 0.9712 - precision: 0.9730 - recall: 0.9730 - auc: 0.9886 - val_loss: 1.1865 - val_tp: 15.0000 - val_fp: 6.0000 - val_tn: 24.0000 - val_fn: 15.0000 - val_accuracy: 0.6500 - val_precision: 0.7143 - val_recall: 0.5000 - val_auc: 0.7106
Epoch 39/40

Epoch 00039: accuracy did not improve from 1.00000
139/139 - 11s - loss: 0.0190 - tp: 74.0000 - fp: 0.0000e+00 - tn: 65.0000 - fn: 0.0000e+00 - accuracy: 1.0000 - precision: 1.0000 - recall: 1.0000 - auc: 1.0000 - val_loss: 0.9503 - val_tp: 22.0000 - val_fp: 6.0000 - val_tn: 24.0000 - val_fn: 8.0000 - val_accuracy: 0.7667 - val_precision: 0.7857 - val_recall: 0.7333 - val_auc: 0.7583
Epoch 40/40

Epoch 00040: accuracy did not improve from 1.00000
139/139 - 11s - loss: 0.0177 - tp: 74.0000 - fp: 0.0000e+00 - tn: 65.0000 - fn: 0.0000e+00 - accuracy: 1.0000 - precision: 1.0000 - recall: 1.0000 - auc: 1.0000 - val_loss: 0.8593 - val_tp: 23.0000 - val_fp: 7.0000 - val_tn: 23.0000 - val_fn: 7.0000 - val_accuracy: 0.7667 - val_precision: 0.7667 - val_recall: 0.7667 - val_auc: 0.8000
Model training completed
Starting training the model...
Train on 139 samples, validate on 60 samples
Epoch 1/40
2020-05-16 11:33:20.937230: I tensorflow/core/profiler/lib/profiler_session.cc:225] Profiler session started.

Epoch 00001: accuracy improved from -inf to 0.46763, saving model to /home/ashraf/defect_pred/model/AttentionRNNlucenepara3_01_0.468.h5
139/139 - 21s - loss: 0.7011 - tp: 0.0000e+00 - fp: 0.0000e+00 - tn: 65.0000 - fn: 74.0000 - accuracy: 0.4676 - precision: 0.0000e+00 - recall: 0.0000e+00 - auc: 0.4860 - val_loss: 0.6896 - val_tp: 0.0000e+00 - val_fp: 0.0000e+00 - val_tn: 30.0000 - val_fn: 30.0000 - val_accuracy: 0.5000 - val_precision: 0.0000e+00 - val_recall: 0.0000e+00 - val_auc: 0.7156
Epoch 2/40

Epoch 00002: accuracy improved from 0.46763 to 0.58273, saving model to /home/ashraf/defect_pred/model/AttentionRNNlucenepara3_02_0.583.h5
139/139 - 12s - loss: 0.6887 - tp: 22.0000 - fp: 6.0000 - tn: 59.0000 - fn: 52.0000 - accuracy: 0.5827 - precision: 0.7857 - recall: 0.2973 - auc: 0.6747 - val_loss: 0.6744 - val_tp: 30.0000 - val_fp: 19.0000 - val_tn: 11.0000 - val_fn: 0.0000e+00 - val_accuracy: 0.6833 - val_precision: 0.6122 - val_recall: 1.0000 - val_auc: 0.8117
Epoch 3/40

Epoch 00003: accuracy improved from 0.58273 to 0.67626, saving model to /home/ashraf/defect_pred/model/AttentionRNNlucenepara3_03_0.676.h5
139/139 - 12s - loss: 0.6494 - tp: 66.0000 - fp: 37.0000 - tn: 28.0000 - fn: 8.0000 - accuracy: 0.6763 - precision: 0.6408 - recall: 0.8919 - auc: 0.7500 - val_loss: 0.6366 - val_tp: 10.0000 - val_fp: 2.0000 - val_tn: 28.0000 - val_fn: 20.0000 - val_accuracy: 0.6333 - val_precision: 0.8333 - val_recall: 0.3333 - val_auc: 0.8361
Epoch 4/40

Epoch 00004: accuracy did not improve from 0.67626
139/139 - 12s - loss: 0.6522 - tp: 22.0000 - fp: 4.0000 - tn: 61.0000 - fn: 52.0000 - accuracy: 0.5971 - precision: 0.8462 - recall: 0.2973 - auc: 0.7011 - val_loss: 0.5677 - val_tp: 27.0000 - val_fp: 9.0000 - val_tn: 21.0000 - val_fn: 3.0000 - val_accuracy: 0.8000 - val_precision: 0.7500 - val_recall: 0.9000 - val_auc: 0.8661
Epoch 5/40

Epoch 00005: accuracy improved from 0.67626 to 0.70504, saving model to /home/ashraf/defect_pred/model/AttentionRNNlucenepara3_05_0.705.h5
139/139 - 12s - loss: 0.5874 - tp: 54.0000 - fp: 21.0000 - tn: 44.0000 - fn: 20.0000 - accuracy: 0.7050 - precision: 0.7200 - recall: 0.7297 - auc: 0.7935 - val_loss: 0.6393 - val_tp: 6.0000 - val_fp: 1.0000 - val_tn: 29.0000 - val_fn: 24.0000 - val_accuracy: 0.5833 - val_precision: 0.8571 - val_recall: 0.2000 - val_auc: 0.8339
Epoch 6/40

Epoch 00006: accuracy improved from 0.70504 to 0.74820, saving model to /home/ashraf/defect_pred/model/AttentionRNNlucenepara3_06_0.748.h5
139/139 - 12s - loss: 0.5439 - tp: 48.0000 - fp: 9.0000 - tn: 56.0000 - fn: 26.0000 - accuracy: 0.7482 - precision: 0.8421 - recall: 0.6486 - auc: 0.8410 - val_loss: 0.5600 - val_tp: 19.0000 - val_fp: 4.0000 - val_tn: 26.0000 - val_fn: 11.0000 - val_accuracy: 0.7500 - val_precision: 0.8261 - val_recall: 0.6333 - val_auc: 0.8628
Epoch 7/40

Epoch 00007: accuracy improved from 0.74820 to 0.79137, saving model to /home/ashraf/defect_pred/model/AttentionRNNlucenepara3_07_0.791.h5
139/139 - 11s - loss: 0.5315 - tp: 53.0000 - fp: 8.0000 - tn: 57.0000 - fn: 21.0000 - accuracy: 0.7914 - precision: 0.8689 - recall: 0.7162 - auc: 0.8457 - val_loss: 0.5260 - val_tp: 19.0000 - val_fp: 5.0000 - val_tn: 25.0000 - val_fn: 11.0000 - val_accuracy: 0.7333 - val_precision: 0.7917 - val_recall: 0.6333 - val_auc: 0.8644
Epoch 8/40

Epoch 00008: accuracy improved from 0.79137 to 0.82014, saving model to /home/ashraf/defect_pred/model/AttentionRNNlucenepara3_08_0.820.h5
139/139 - 12s - loss: 0.4818 - tp: 56.0000 - fp: 7.0000 - tn: 58.0000 - fn: 18.0000 - accuracy: 0.8201 - precision: 0.8889 - recall: 0.7568 - auc: 0.8796 - val_loss: 0.5232 - val_tp: 18.0000 - val_fp: 4.0000 - val_tn: 26.0000 - val_fn: 12.0000 - val_accuracy: 0.7333 - val_precision: 0.8182 - val_recall: 0.6000 - val_auc: 0.8644
Epoch 9/40

Epoch 00009: accuracy improved from 0.82014 to 0.86331, saving model to /home/ashraf/defect_pred/model/AttentionRNNlucenepara3_09_0.863.h5
139/139 - 12s - loss: 0.4399 - tp: 61.0000 - fp: 6.0000 - tn: 59.0000 - fn: 13.0000 - accuracy: 0.8633 - precision: 0.9104 - recall: 0.8243 - auc: 0.8924 - val_loss: 0.5055 - val_tp: 18.0000 - val_fp: 4.0000 - val_tn: 26.0000 - val_fn: 12.0000 - val_accuracy: 0.7333 - val_precision: 0.8182 - val_recall: 0.6000 - val_auc: 0.8756
Epoch 10/40

Epoch 00010: accuracy did not improve from 0.86331
139/139 - 12s - loss: 0.4709 - tp: 50.0000 - fp: 4.0000 - tn: 61.0000 - fn: 24.0000 - accuracy: 0.7986 - precision: 0.9259 - recall: 0.6757 - auc: 0.8637 - val_loss: 0.4880 - val_tp: 24.0000 - val_fp: 6.0000 - val_tn: 24.0000 - val_fn: 6.0000 - val_accuracy: 0.8000 - val_precision: 0.8000 - val_recall: 0.8000 - val_auc: 0.8744
Epoch 11/40

Epoch 00011: accuracy did not improve from 0.86331
139/139 - 12s - loss: 0.4030 - tp: 63.0000 - fp: 8.0000 - tn: 57.0000 - fn: 11.0000 - accuracy: 0.8633 - precision: 0.8873 - recall: 0.8514 - auc: 0.8926 - val_loss: 0.5006 - val_tp: 28.0000 - val_fp: 9.0000 - val_tn: 21.0000 - val_fn: 2.0000 - val_accuracy: 0.8167 - val_precision: 0.7568 - val_recall: 0.9333 - val_auc: 0.8706
Epoch 12/40

Epoch 00012: accuracy did not improve from 0.86331
139/139 - 11s - loss: 0.4303 - tp: 65.0000 - fp: 11.0000 - tn: 54.0000 - fn: 9.0000 - accuracy: 0.8561 - precision: 0.8553 - recall: 0.8784 - auc: 0.8619 - val_loss: 0.4689 - val_tp: 21.0000 - val_fp: 4.0000 - val_tn: 26.0000 - val_fn: 9.0000 - val_accuracy: 0.7833 - val_precision: 0.8400 - val_recall: 0.7000 - val_auc: 0.8750
Epoch 13/40

Epoch 00013: accuracy improved from 0.86331 to 0.88489, saving model to /home/ashraf/defect_pred/model/AttentionRNNlucenepara3_13_0.885.h5
139/139 - 11s - loss: 0.3599 - tp: 64.0000 - fp: 6.0000 - tn: 59.0000 - fn: 10.0000 - accuracy: 0.8849 - precision: 0.9143 - recall: 0.8649 - auc: 0.9216 - val_loss: 0.4918 - val_tp: 21.0000 - val_fp: 4.0000 - val_tn: 26.0000 - val_fn: 9.0000 - val_accuracy: 0.7833 - val_precision: 0.8400 - val_recall: 0.7000 - val_auc: 0.8772
Epoch 14/40

Epoch 00014: accuracy improved from 0.88489 to 0.89928, saving model to /home/ashraf/defect_pred/model/AttentionRNNlucenepara3_14_0.899.h5
139/139 - 12s - loss: 0.3292 - tp: 64.0000 - fp: 4.0000 - tn: 61.0000 - fn: 10.0000 - accuracy: 0.8993 - precision: 0.9412 - recall: 0.8649 - auc: 0.9357 - val_loss: 0.4901 - val_tp: 21.0000 - val_fp: 4.0000 - val_tn: 26.0000 - val_fn: 9.0000 - val_accuracy: 0.7833 - val_precision: 0.8400 - val_recall: 0.7000 - val_auc: 0.8756
Epoch 15/40

Epoch 00015: accuracy improved from 0.89928 to 0.91367, saving model to /home/ashraf/defect_pred/model/AttentionRNNlucenepara3_15_0.914.h5
139/139 - 12s - loss: 0.2939 - tp: 64.0000 - fp: 2.0000 - tn: 63.0000 - fn: 10.0000 - accuracy: 0.9137 - precision: 0.9697 - recall: 0.8649 - auc: 0.9475 - val_loss: 0.4741 - val_tp: 21.0000 - val_fp: 4.0000 - val_tn: 26.0000 - val_fn: 9.0000 - val_accuracy: 0.7833 - val_precision: 0.8400 - val_recall: 0.7000 - val_auc: 0.8567
Epoch 16/40

Epoch 00016: accuracy did not improve from 0.91367
139/139 - 11s - loss: 0.2964 - tp: 62.0000 - fp: 3.0000 - tn: 62.0000 - fn: 12.0000 - accuracy: 0.8921 - precision: 0.9538 - recall: 0.8378 - auc: 0.9510 - val_loss: 0.4550 - val_tp: 24.0000 - val_fp: 4.0000 - val_tn: 26.0000 - val_fn: 6.0000 - val_accuracy: 0.8333 - val_precision: 0.8571 - val_recall: 0.8000 - val_auc: 0.8683
Epoch 17/40

Epoch 00017: accuracy improved from 0.91367 to 0.92086, saving model to /home/ashraf/defect_pred/model/AttentionRNNlucenepara3_17_0.921.h5
139/139 - 12s - loss: 0.2555 - tp: 65.0000 - fp: 2.0000 - tn: 63.0000 - fn: 9.0000 - accuracy: 0.9209 - precision: 0.9701 - recall: 0.8784 - auc: 0.9525 - val_loss: 0.4463 - val_tp: 24.0000 - val_fp: 4.0000 - val_tn: 26.0000 - val_fn: 6.0000 - val_accuracy: 0.8333 - val_precision: 0.8571 - val_recall: 0.8000 - val_auc: 0.8817
Epoch 18/40

Epoch 00018: accuracy improved from 0.92086 to 0.92806, saving model to /home/ashraf/defect_pred/model/AttentionRNNlucenepara3_18_0.928.h5
139/139 - 12s - loss: 0.2406 - tp: 66.0000 - fp: 2.0000 - tn: 63.0000 - fn: 8.0000 - accuracy: 0.9281 - precision: 0.9706 - recall: 0.8919 - auc: 0.9575 - val_loss: 0.4551 - val_tp: 24.0000 - val_fp: 4.0000 - val_tn: 26.0000 - val_fn: 6.0000 - val_accuracy: 0.8333 - val_precision: 0.8571 - val_recall: 0.8000 - val_auc: 0.8856
Epoch 19/40

Epoch 00019: accuracy did not improve from 0.92806
139/139 - 12s - loss: 0.2450 - tp: 66.0000 - fp: 3.0000 - tn: 62.0000 - fn: 8.0000 - accuracy: 0.9209 - precision: 0.9565 - recall: 0.8919 - auc: 0.9553 - val_loss: 0.4709 - val_tp: 23.0000 - val_fp: 6.0000 - val_tn: 24.0000 - val_fn: 7.0000 - val_accuracy: 0.7833 - val_precision: 0.7931 - val_recall: 0.7667 - val_auc: 0.8572
Epoch 20/40

Epoch 00020: accuracy did not improve from 0.92806
139/139 - 12s - loss: 0.2549 - tp: 67.0000 - fp: 4.0000 - tn: 61.0000 - fn: 7.0000 - accuracy: 0.9209 - precision: 0.9437 - recall: 0.9054 - auc: 0.9504 - val_loss: 0.5354 - val_tp: 21.0000 - val_fp: 6.0000 - val_tn: 24.0000 - val_fn: 9.0000 - val_accuracy: 0.7500 - val_precision: 0.7778 - val_recall: 0.7000 - val_auc: 0.8656
Epoch 21/40

Epoch 00021: accuracy improved from 0.92806 to 0.94245, saving model to /home/ashraf/defect_pred/model/AttentionRNNlucenepara3_21_0.942.h5
139/139 - 12s - loss: 0.1973 - tp: 68.0000 - fp: 2.0000 - tn: 63.0000 - fn: 6.0000 - accuracy: 0.9424 - precision: 0.9714 - recall: 0.9189 - auc: 0.9720 - val_loss: 0.5352 - val_tp: 23.0000 - val_fp: 7.0000 - val_tn: 23.0000 - val_fn: 7.0000 - val_accuracy: 0.7667 - val_precision: 0.7667 - val_recall: 0.7667 - val_auc: 0.8806
Epoch 22/40

Epoch 00022: accuracy improved from 0.94245 to 0.94964, saving model to /home/ashraf/defect_pred/model/AttentionRNNlucenepara3_22_0.950.h5
139/139 - 12s - loss: 0.2024 - tp: 70.0000 - fp: 3.0000 - tn: 62.0000 - fn: 4.0000 - accuracy: 0.9496 - precision: 0.9589 - recall: 0.9459 - auc: 0.9715 - val_loss: 0.5662 - val_tp: 25.0000 - val_fp: 7.0000 - val_tn: 23.0000 - val_fn: 5.0000 - val_accuracy: 0.8000 - val_precision: 0.7812 - val_recall: 0.8333 - val_auc: 0.8767
Epoch 23/40

Epoch 00023: accuracy did not improve from 0.94964
139/139 - 12s - loss: 0.1873 - tp: 70.0000 - fp: 3.0000 - tn: 62.0000 - fn: 4.0000 - accuracy: 0.9496 - precision: 0.9589 - recall: 0.9459 - auc: 0.9784 - val_loss: 0.5998 - val_tp: 24.0000 - val_fp: 7.0000 - val_tn: 23.0000 - val_fn: 6.0000 - val_accuracy: 0.7833 - val_precision: 0.7742 - val_recall: 0.8000 - val_auc: 0.8306
Epoch 24/40

Epoch 00024: accuracy did not improve from 0.94964
139/139 - 11s - loss: 0.2231 - tp: 69.0000 - fp: 6.0000 - tn: 59.0000 - fn: 5.0000 - accuracy: 0.9209 - precision: 0.9200 - recall: 0.9324 - auc: 0.9760 - val_loss: 0.7899 - val_tp: 14.0000 - val_fp: 7.0000 - val_tn: 23.0000 - val_fn: 16.0000 - val_accuracy: 0.6167 - val_precision: 0.6667 - val_recall: 0.4667 - val_auc: 0.7333
Epoch 25/40

Epoch 00025: accuracy did not improve from 0.94964
139/139 - 12s - loss: 0.1627 - tp: 68.0000 - fp: 1.0000 - tn: 64.0000 - fn: 6.0000 - accuracy: 0.9496 - precision: 0.9855 - recall: 0.9189 - auc: 0.9966 - val_loss: 0.6143 - val_tp: 26.0000 - val_fp: 8.0000 - val_tn: 22.0000 - val_fn: 4.0000 - val_accuracy: 0.8000 - val_precision: 0.7647 - val_recall: 0.8667 - val_auc: 0.7967
Epoch 26/40

Epoch 00026: accuracy improved from 0.94964 to 0.97122, saving model to /home/ashraf/defect_pred/model/AttentionRNNlucenepara3_26_0.971.h5
139/139 - 11s - loss: 0.1174 - tp: 71.0000 - fp: 1.0000 - tn: 64.0000 - fn: 3.0000 - accuracy: 0.9712 - precision: 0.9861 - recall: 0.9595 - auc: 0.9971 - val_loss: 0.6297 - val_tp: 26.0000 - val_fp: 8.0000 - val_tn: 22.0000 - val_fn: 4.0000 - val_accuracy: 0.8000 - val_precision: 0.7647 - val_recall: 0.8667 - val_auc: 0.8083
Epoch 27/40

Epoch 00027: accuracy did not improve from 0.97122
139/139 - 12s - loss: 0.1067 - tp: 72.0000 - fp: 2.0000 - tn: 63.0000 - fn: 2.0000 - accuracy: 0.9712 - precision: 0.9730 - recall: 0.9730 - auc: 0.9973 - val_loss: 0.6457 - val_tp: 23.0000 - val_fp: 7.0000 - val_tn: 23.0000 - val_fn: 7.0000 - val_accuracy: 0.7667 - val_precision: 0.7667 - val_recall: 0.7667 - val_auc: 0.8161
Epoch 28/40

Epoch 00028: accuracy did not improve from 0.97122
139/139 - 11s - loss: 0.1066 - tp: 70.0000 - fp: 1.0000 - tn: 64.0000 - fn: 4.0000 - accuracy: 0.9640 - precision: 0.9859 - recall: 0.9459 - auc: 0.9975 - val_loss: 0.6694 - val_tp: 23.0000 - val_fp: 7.0000 - val_tn: 23.0000 - val_fn: 7.0000 - val_accuracy: 0.7667 - val_precision: 0.7667 - val_recall: 0.7667 - val_auc: 0.7989
Epoch 29/40

Epoch 00029: accuracy did not improve from 0.97122
139/139 - 12s - loss: 0.0967 - tp: 71.0000 - fp: 1.0000 - tn: 64.0000 - fn: 3.0000 - accuracy: 0.9712 - precision: 0.9861 - recall: 0.9595 - auc: 0.9979 - val_loss: 0.7049 - val_tp: 23.0000 - val_fp: 7.0000 - val_tn: 23.0000 - val_fn: 7.0000 - val_accuracy: 0.7667 - val_precision: 0.7667 - val_recall: 0.7667 - val_auc: 0.7744
Epoch 30/40

Epoch 00030: accuracy improved from 0.97122 to 0.97842, saving model to /home/ashraf/defect_pred/model/AttentionRNNlucenepara3_30_0.978.h5
139/139 - 12s - loss: 0.0842 - tp: 72.0000 - fp: 1.0000 - tn: 64.0000 - fn: 2.0000 - accuracy: 0.9784 - precision: 0.9863 - recall: 0.9730 - auc: 0.9984 - val_loss: 0.7623 - val_tp: 23.0000 - val_fp: 8.0000 - val_tn: 22.0000 - val_fn: 7.0000 - val_accuracy: 0.7500 - val_precision: 0.7419 - val_recall: 0.7667 - val_auc: 0.7617
Epoch 31/40

Epoch 00031: accuracy did not improve from 0.97842
139/139 - 12s - loss: 0.1167 - tp: 72.0000 - fp: 3.0000 - tn: 62.0000 - fn: 2.0000 - accuracy: 0.9640 - precision: 0.9600 - recall: 0.9730 - auc: 0.9942 - val_loss: 0.7111 - val_tp: 26.0000 - val_fp: 9.0000 - val_tn: 21.0000 - val_fn: 4.0000 - val_accuracy: 0.7833 - val_precision: 0.7429 - val_recall: 0.8667 - val_auc: 0.7667
Epoch 32/40

Epoch 00032: accuracy improved from 0.97842 to 0.98561, saving model to /home/ashraf/defect_pred/model/AttentionRNNlucenepara3_32_0.986.h5
139/139 - 12s - loss: 0.0727 - tp: 73.0000 - fp: 1.0000 - tn: 64.0000 - fn: 1.0000 - accuracy: 0.9856 - precision: 0.9865 - recall: 0.9865 - auc: 0.9988 - val_loss: 0.7661 - val_tp: 23.0000 - val_fp: 10.0000 - val_tn: 20.0000 - val_fn: 7.0000 - val_accuracy: 0.7167 - val_precision: 0.6970 - val_recall: 0.7667 - val_auc: 0.7689
Epoch 33/40

Epoch 00033: accuracy did not improve from 0.98561
139/139 - 12s - loss: 0.0579 - tp: 73.0000 - fp: 1.0000 - tn: 64.0000 - fn: 1.0000 - accuracy: 0.9856 - precision: 0.9865 - recall: 0.9865 - auc: 0.9994 - val_loss: 0.8404 - val_tp: 23.0000 - val_fp: 10.0000 - val_tn: 20.0000 - val_fn: 7.0000 - val_accuracy: 0.7167 - val_precision: 0.6970 - val_recall: 0.7667 - val_auc: 0.7539
Epoch 34/40

Epoch 00034: accuracy improved from 0.98561 to 0.99281, saving model to /home/ashraf/defect_pred/model/AttentionRNNlucenepara3_34_0.993.h5
139/139 - 12s - loss: 0.0486 - tp: 73.0000 - fp: 0.0000e+00 - tn: 65.0000 - fn: 1.0000 - accuracy: 0.9928 - precision: 1.0000 - recall: 0.9865 - auc: 0.9998 - val_loss: 0.8902 - val_tp: 23.0000 - val_fp: 10.0000 - val_tn: 20.0000 - val_fn: 7.0000 - val_accuracy: 0.7167 - val_precision: 0.6970 - val_recall: 0.7667 - val_auc: 0.7483
Epoch 35/40

Epoch 00035: accuracy did not improve from 0.99281
139/139 - 12s - loss: 0.0398 - tp: 73.0000 - fp: 0.0000e+00 - tn: 65.0000 - fn: 1.0000 - accuracy: 0.9928 - precision: 1.0000 - recall: 0.9865 - auc: 1.0000 - val_loss: 0.9100 - val_tp: 22.0000 - val_fp: 10.0000 - val_tn: 20.0000 - val_fn: 8.0000 - val_accuracy: 0.7000 - val_precision: 0.6875 - val_recall: 0.7333 - val_auc: 0.7361
Epoch 36/40

Epoch 00036: accuracy did not improve from 0.99281
139/139 - 12s - loss: 0.0361 - tp: 73.0000 - fp: 0.0000e+00 - tn: 65.0000 - fn: 1.0000 - accuracy: 0.9928 - precision: 1.0000 - recall: 0.9865 - auc: 1.0000 - val_loss: 0.9444 - val_tp: 22.0000 - val_fp: 10.0000 - val_tn: 20.0000 - val_fn: 8.0000 - val_accuracy: 0.7000 - val_precision: 0.6875 - val_recall: 0.7333 - val_auc: 0.7400
Epoch 37/40

Epoch 00037: accuracy improved from 0.99281 to 1.00000, saving model to /home/ashraf/defect_pred/model/AttentionRNNlucenepara3_37_1.000.h5
139/139 - 12s - loss: 0.0317 - tp: 74.0000 - fp: 0.0000e+00 - tn: 65.0000 - fn: 0.0000e+00 - accuracy: 1.0000 - precision: 1.0000 - recall: 1.0000 - auc: 1.0000 - val_loss: 0.9265 - val_tp: 22.0000 - val_fp: 8.0000 - val_tn: 22.0000 - val_fn: 8.0000 - val_accuracy: 0.7333 - val_precision: 0.7333 - val_recall: 0.7333 - val_auc: 0.7617
Epoch 38/40

Epoch 00038: accuracy did not improve from 1.00000
139/139 - 12s - loss: 0.0244 - tp: 73.0000 - fp: 0.0000e+00 - tn: 65.0000 - fn: 1.0000 - accuracy: 0.9928 - precision: 1.0000 - recall: 0.9865 - auc: 1.0000 - val_loss: 0.9686 - val_tp: 22.0000 - val_fp: 9.0000 - val_tn: 21.0000 - val_fn: 8.0000 - val_accuracy: 0.7167 - val_precision: 0.7097 - val_recall: 0.7333 - val_auc: 0.7544
Epoch 39/40

Epoch 00039: accuracy did not improve from 1.00000
139/139 - 12s - loss: 0.0212 - tp: 74.0000 - fp: 0.0000e+00 - tn: 65.0000 - fn: 0.0000e+00 - accuracy: 1.0000 - precision: 1.0000 - recall: 1.0000 - auc: 1.0000 - val_loss: 0.9877 - val_tp: 22.0000 - val_fp: 8.0000 - val_tn: 22.0000 - val_fn: 8.0000 - val_accuracy: 0.7333 - val_precision: 0.7333 - val_recall: 0.7333 - val_auc: 0.7583
Epoch 40/40

Epoch 00040: accuracy did not improve from 1.00000
139/139 - 12s - loss: 0.0938 - tp: 74.0000 - fp: 3.0000 - tn: 62.0000 - fn: 0.0000e+00 - accuracy: 0.9784 - precision: 0.9610 - recall: 1.0000 - auc: 0.9979 - val_loss: 1.0005 - val_tp: 20.0000 - val_fp: 7.0000 - val_tn: 23.0000 - val_fn: 10.0000 - val_accuracy: 0.7167 - val_precision: 0.7407 - val_recall: 0.6667 - val_auc: 0.7478
Model training completed
Starting training the model...
Train on 139 samples, validate on 60 samples
Epoch 1/40
2020-05-16 11:41:16.509466: I tensorflow/core/profiler/lib/profiler_session.cc:225] Profiler session started.

Epoch 00001: accuracy improved from -inf to 0.48201, saving model to /home/ashraf/defect_pred/model/AttentionRNNlucenepara4_01_0.482.h5
139/139 - 23s - loss: 0.7004 - tp: 6.0000 - fp: 4.0000 - tn: 61.0000 - fn: 68.0000 - accuracy: 0.4820 - precision: 0.6000 - recall: 0.0811 - auc: 0.4664 - val_loss: 0.6871 - val_tp: 24.0000 - val_fp: 7.0000 - val_tn: 23.0000 - val_fn: 6.0000 - val_accuracy: 0.7833 - val_precision: 0.7742 - val_recall: 0.8000 - val_auc: 0.7494
Epoch 2/40

Epoch 00002: accuracy improved from 0.48201 to 0.66187, saving model to /home/ashraf/defect_pred/model/AttentionRNNlucenepara4_02_0.662.h5
139/139 - 12s - loss: 0.6752 - tp: 46.0000 - fp: 19.0000 - tn: 46.0000 - fn: 28.0000 - accuracy: 0.6619 - precision: 0.7077 - recall: 0.6216 - auc: 0.6929 - val_loss: 0.6513 - val_tp: 4.0000 - val_fp: 1.0000 - val_tn: 29.0000 - val_fn: 26.0000 - val_accuracy: 0.5500 - val_precision: 0.8000 - val_recall: 0.1333 - val_auc: 0.8522
Epoch 3/40

Epoch 00003: accuracy did not improve from 0.66187
139/139 - 13s - loss: 0.6013 - tp: 44.0000 - fp: 18.0000 - tn: 47.0000 - fn: 30.0000 - accuracy: 0.6547 - precision: 0.7097 - recall: 0.5946 - auc: 0.7496 - val_loss: 0.5922 - val_tp: 13.0000 - val_fp: 2.0000 - val_tn: 28.0000 - val_fn: 17.0000 - val_accuracy: 0.6833 - val_precision: 0.8667 - val_recall: 0.4333 - val_auc: 0.8583
Epoch 4/40

Epoch 00004: accuracy improved from 0.66187 to 0.73381, saving model to /home/ashraf/defect_pred/model/AttentionRNNlucenepara4_04_0.734.h5
139/139 - 12s - loss: 0.5628 - tp: 45.0000 - fp: 8.0000 - tn: 57.0000 - fn: 29.0000 - accuracy: 0.7338 - precision: 0.8491 - recall: 0.6081 - auc: 0.8080 - val_loss: 0.6318 - val_tp: 6.0000 - val_fp: 1.0000 - val_tn: 29.0000 - val_fn: 24.0000 - val_accuracy: 0.5833 - val_precision: 0.8571 - val_recall: 0.2000 - val_auc: 0.8672
Epoch 5/40

Epoch 00005: accuracy did not improve from 0.73381
139/139 - 12s - loss: 0.5754 - tp: 47.0000 - fp: 12.0000 - tn: 53.0000 - fn: 27.0000 - accuracy: 0.7194 - precision: 0.7966 - recall: 0.6351 - auc: 0.7878 - val_loss: 0.5963 - val_tp: 8.0000 - val_fp: 1.0000 - val_tn: 29.0000 - val_fn: 22.0000 - val_accuracy: 0.6167 - val_precision: 0.8889 - val_recall: 0.2667 - val_auc: 0.8750
Epoch 6/40

Epoch 00006: accuracy improved from 0.73381 to 0.77698, saving model to /home/ashraf/defect_pred/model/AttentionRNNlucenepara4_06_0.777.h5
139/139 - 12s - loss: 0.5258 - tp: 48.0000 - fp: 5.0000 - tn: 60.0000 - fn: 26.0000 - accuracy: 0.7770 - precision: 0.9057 - recall: 0.6486 - auc: 0.8591 - val_loss: 0.5228 - val_tp: 18.0000 - val_fp: 3.0000 - val_tn: 27.0000 - val_fn: 12.0000 - val_accuracy: 0.7500 - val_precision: 0.8571 - val_recall: 0.6000 - val_auc: 0.8800
Epoch 7/40

Epoch 00007: accuracy did not improve from 0.77698
139/139 - 12s - loss: 0.5129 - tp: 50.0000 - fp: 9.0000 - tn: 56.0000 - fn: 24.0000 - accuracy: 0.7626 - precision: 0.8475 - recall: 0.6757 - auc: 0.8456 - val_loss: 0.4987 - val_tp: 26.0000 - val_fp: 7.0000 - val_tn: 23.0000 - val_fn: 4.0000 - val_accuracy: 0.8167 - val_precision: 0.7879 - val_recall: 0.8667 - val_auc: 0.8828
Epoch 8/40

Epoch 00008: accuracy improved from 0.77698 to 0.84173, saving model to /home/ashraf/defect_pred/model/AttentionRNNlucenepara4_08_0.842.h5
139/139 - 12s - loss: 0.4606 - tp: 60.0000 - fp: 8.0000 - tn: 57.0000 - fn: 14.0000 - accuracy: 0.8417 - precision: 0.8824 - recall: 0.8108 - auc: 0.8889 - val_loss: 0.4936 - val_tp: 22.0000 - val_fp: 6.0000 - val_tn: 24.0000 - val_fn: 8.0000 - val_accuracy: 0.7667 - val_precision: 0.7857 - val_recall: 0.7333 - val_auc: 0.8733
Epoch 9/40

Epoch 00009: accuracy improved from 0.84173 to 0.84892, saving model to /home/ashraf/defect_pred/model/AttentionRNNlucenepara4_09_0.849.h5
139/139 - 12s - loss: 0.4271 - tp: 58.0000 - fp: 5.0000 - tn: 60.0000 - fn: 16.0000 - accuracy: 0.8489 - precision: 0.9206 - recall: 0.7838 - auc: 0.9001 - val_loss: 0.4955 - val_tp: 21.0000 - val_fp: 4.0000 - val_tn: 26.0000 - val_fn: 9.0000 - val_accuracy: 0.7833 - val_precision: 0.8400 - val_recall: 0.7000 - val_auc: 0.8767
Epoch 10/40

Epoch 00010: accuracy improved from 0.84892 to 0.86331, saving model to /home/ashraf/defect_pred/model/AttentionRNNlucenepara4_10_0.863.h5
139/139 - 12s - loss: 0.3802 - tp: 58.0000 - fp: 3.0000 - tn: 62.0000 - fn: 16.0000 - accuracy: 0.8633 - precision: 0.9508 - recall: 0.7838 - auc: 0.9135 - val_loss: 0.5120 - val_tp: 19.0000 - val_fp: 3.0000 - val_tn: 27.0000 - val_fn: 11.0000 - val_accuracy: 0.7667 - val_precision: 0.8636 - val_recall: 0.6333 - val_auc: 0.8694
Epoch 11/40

Epoch 00011: accuracy improved from 0.86331 to 0.87770, saving model to /home/ashraf/defect_pred/model/AttentionRNNlucenepara4_11_0.878.h5
139/139 - 12s - loss: 0.3456 - tp: 59.0000 - fp: 2.0000 - tn: 63.0000 - fn: 15.0000 - accuracy: 0.8777 - precision: 0.9672 - recall: 0.7973 - auc: 0.9232 - val_loss: 0.4922 - val_tp: 20.0000 - val_fp: 3.0000 - val_tn: 27.0000 - val_fn: 10.0000 - val_accuracy: 0.7833 - val_precision: 0.8696 - val_recall: 0.6667 - val_auc: 0.8789
Epoch 12/40

Epoch 00012: accuracy did not improve from 0.87770
139/139 - 12s - loss: 0.3867 - tp: 53.0000 - fp: 3.0000 - tn: 62.0000 - fn: 21.0000 - accuracy: 0.8273 - precision: 0.9464 - recall: 0.7162 - auc: 0.9179 - val_loss: 0.4866 - val_tp: 23.0000 - val_fp: 6.0000 - val_tn: 24.0000 - val_fn: 7.0000 - val_accuracy: 0.7833 - val_precision: 0.7931 - val_recall: 0.7667 - val_auc: 0.8761
Epoch 13/40

Epoch 00013: accuracy improved from 0.87770 to 0.90647, saving model to /home/ashraf/defect_pred/model/AttentionRNNlucenepara4_13_0.906.h5
139/139 - 13s - loss: 0.2961 - tp: 63.0000 - fp: 2.0000 - tn: 63.0000 - fn: 11.0000 - accuracy: 0.9065 - precision: 0.9692 - recall: 0.8514 - auc: 0.9381 - val_loss: 0.4584 - val_tp: 23.0000 - val_fp: 5.0000 - val_tn: 25.0000 - val_fn: 7.0000 - val_accuracy: 0.8000 - val_precision: 0.8214 - val_recall: 0.7667 - val_auc: 0.8806
Epoch 14/40

Epoch 00014: accuracy did not improve from 0.90647
139/139 - 13s - loss: 0.3454 - tp: 53.0000 - fp: 1.0000 - tn: 64.0000 - fn: 21.0000 - accuracy: 0.8417 - precision: 0.9815 - recall: 0.7162 - auc: 0.9428 - val_loss: 0.5236 - val_tp: 22.0000 - val_fp: 6.0000 - val_tn: 24.0000 - val_fn: 8.0000 - val_accuracy: 0.7667 - val_precision: 0.7857 - val_recall: 0.7333 - val_auc: 0.8600
Epoch 15/40

Epoch 00015: accuracy improved from 0.90647 to 0.91367, saving model to /home/ashraf/defect_pred/model/AttentionRNNlucenepara4_15_0.914.h5
139/139 - 13s - loss: 0.2704 - tp: 64.0000 - fp: 2.0000 - tn: 63.0000 - fn: 10.0000 - accuracy: 0.9137 - precision: 0.9697 - recall: 0.8649 - auc: 0.9468 - val_loss: 0.5001 - val_tp: 22.0000 - val_fp: 6.0000 - val_tn: 24.0000 - val_fn: 8.0000 - val_accuracy: 0.7667 - val_precision: 0.7857 - val_recall: 0.7333 - val_auc: 0.8661
Epoch 16/40

Epoch 00016: accuracy improved from 0.91367 to 0.92086, saving model to /home/ashraf/defect_pred/model/AttentionRNNlucenepara4_16_0.921.h5
139/139 - 12s - loss: 0.2481 - tp: 65.0000 - fp: 2.0000 - tn: 63.0000 - fn: 9.0000 - accuracy: 0.9209 - precision: 0.9701 - recall: 0.8784 - auc: 0.9504 - val_loss: 0.4808 - val_tp: 24.0000 - val_fp: 6.0000 - val_tn: 24.0000 - val_fn: 6.0000 - val_accuracy: 0.8000 - val_precision: 0.8000 - val_recall: 0.8000 - val_auc: 0.8728
Epoch 17/40

Epoch 00017: accuracy did not improve from 0.92086
139/139 - 12s - loss: 0.2328 - tp: 65.0000 - fp: 2.0000 - tn: 63.0000 - fn: 9.0000 - accuracy: 0.9209 - precision: 0.9701 - recall: 0.8784 - auc: 0.9536 - val_loss: 0.4893 - val_tp: 24.0000 - val_fp: 7.0000 - val_tn: 23.0000 - val_fn: 6.0000 - val_accuracy: 0.7833 - val_precision: 0.7742 - val_recall: 0.8000 - val_auc: 0.8811
Epoch 18/40

Epoch 00018: accuracy improved from 0.92086 to 0.94245, saving model to /home/ashraf/defect_pred/model/AttentionRNNlucenepara4_18_0.942.h5
139/139 - 12s - loss: 0.2150 - tp: 68.0000 - fp: 2.0000 - tn: 63.0000 - fn: 6.0000 - accuracy: 0.9424 - precision: 0.9714 - recall: 0.9189 - auc: 0.9583 - val_loss: 0.5395 - val_tp: 24.0000 - val_fp: 7.0000 - val_tn: 23.0000 - val_fn: 6.0000 - val_accuracy: 0.7833 - val_precision: 0.7742 - val_recall: 0.8000 - val_auc: 0.8756
Epoch 19/40

Epoch 00019: accuracy did not improve from 0.94245
139/139 - 14s - loss: 0.2730 - tp: 67.0000 - fp: 5.0000 - tn: 60.0000 - fn: 7.0000 - accuracy: 0.9137 - precision: 0.9306 - recall: 0.9054 - auc: 0.9321 - val_loss: 0.5817 - val_tp: 25.0000 - val_fp: 8.0000 - val_tn: 22.0000 - val_fn: 5.0000 - val_accuracy: 0.7833 - val_precision: 0.7576 - val_recall: 0.8333 - val_auc: 0.8817
Epoch 20/40

Epoch 00020: accuracy did not improve from 0.94245
139/139 - 12s - loss: 0.2376 - tp: 69.0000 - fp: 4.0000 - tn: 61.0000 - fn: 5.0000 - accuracy: 0.9353 - precision: 0.9452 - recall: 0.9324 - auc: 0.9423 - val_loss: 0.5801 - val_tp: 24.0000 - val_fp: 8.0000 - val_tn: 22.0000 - val_fn: 6.0000 - val_accuracy: 0.7667 - val_precision: 0.7500 - val_recall: 0.8000 - val_auc: 0.8556
Epoch 21/40

Epoch 00021: accuracy did not improve from 0.94245
139/139 - 12s - loss: 0.2461 - tp: 69.0000 - fp: 5.0000 - tn: 60.0000 - fn: 5.0000 - accuracy: 0.9281 - precision: 0.9324 - recall: 0.9324 - auc: 0.9443 - val_loss: 0.5980 - val_tp: 24.0000 - val_fp: 8.0000 - val_tn: 22.0000 - val_fn: 6.0000 - val_accuracy: 0.7667 - val_precision: 0.7500 - val_recall: 0.8000 - val_auc: 0.8522
Epoch 22/40

Epoch 00022: accuracy did not improve from 0.94245
139/139 - 12s - loss: 0.2353 - tp: 70.0000 - fp: 5.0000 - tn: 60.0000 - fn: 4.0000 - accuracy: 0.9353 - precision: 0.9333 - recall: 0.9459 - auc: 0.9533 - val_loss: 0.6118 - val_tp: 24.0000 - val_fp: 8.0000 - val_tn: 22.0000 - val_fn: 6.0000 - val_accuracy: 0.7667 - val_precision: 0.7500 - val_recall: 0.8000 - val_auc: 0.8572
Epoch 23/40

Epoch 00023: accuracy did not improve from 0.94245
139/139 - 12s - loss: 0.2193 - tp: 69.0000 - fp: 4.0000 - tn: 61.0000 - fn: 5.0000 - accuracy: 0.9353 - precision: 0.9452 - recall: 0.9324 - auc: 0.9664 - val_loss: 0.6903 - val_tp: 24.0000 - val_fp: 9.0000 - val_tn: 21.0000 - val_fn: 6.0000 - val_accuracy: 0.7500 - val_precision: 0.7273 - val_recall: 0.8000 - val_auc: 0.8300
Epoch 24/40

Epoch 00024: accuracy did not improve from 0.94245
139/139 - 12s - loss: 0.2010 - tp: 64.0000 - fp: 2.0000 - tn: 63.0000 - fn: 10.0000 - accuracy: 0.9137 - precision: 0.9697 - recall: 0.8649 - auc: 0.9879 - val_loss: 0.6433 - val_tp: 25.0000 - val_fp: 8.0000 - val_tn: 22.0000 - val_fn: 5.0000 - val_accuracy: 0.7833 - val_precision: 0.7576 - val_recall: 0.8333 - val_auc: 0.8394
Epoch 25/40

Epoch 00025: accuracy improved from 0.94245 to 0.94964, saving model to /home/ashraf/defect_pred/model/AttentionRNNlucenepara4_25_0.950.h5
139/139 - 12s - loss: 0.1706 - tp: 70.0000 - fp: 3.0000 - tn: 62.0000 - fn: 4.0000 - accuracy: 0.9496 - precision: 0.9589 - recall: 0.9459 - auc: 0.9863 - val_loss: 0.6620 - val_tp: 22.0000 - val_fp: 8.0000 - val_tn: 22.0000 - val_fn: 8.0000 - val_accuracy: 0.7333 - val_precision: 0.7333 - val_recall: 0.7333 - val_auc: 0.8128
Epoch 26/40

Epoch 00026: accuracy improved from 0.94964 to 0.96403, saving model to /home/ashraf/defect_pred/model/AttentionRNNlucenepara4_26_0.964.h5
139/139 - 12s - loss: 0.1187 - tp: 70.0000 - fp: 1.0000 - tn: 64.0000 - fn: 4.0000 - accuracy: 0.9640 - precision: 0.9859 - recall: 0.9459 - auc: 0.9970 - val_loss: 0.6881 - val_tp: 22.0000 - val_fp: 8.0000 - val_tn: 22.0000 - val_fn: 8.0000 - val_accuracy: 0.7333 - val_precision: 0.7333 - val_recall: 0.7333 - val_auc: 0.7944
Epoch 27/40

Epoch 00027: accuracy improved from 0.96403 to 0.97122, saving model to /home/ashraf/defect_pred/model/AttentionRNNlucenepara4_27_0.971.h5
139/139 - 12s - loss: 0.1052 - tp: 71.0000 - fp: 1.0000 - tn: 64.0000 - fn: 3.0000 - accuracy: 0.9712 - precision: 0.9861 - recall: 0.9595 - auc: 0.9976 - val_loss: 0.7219 - val_tp: 22.0000 - val_fp: 8.0000 - val_tn: 22.0000 - val_fn: 8.0000 - val_accuracy: 0.7333 - val_precision: 0.7333 - val_recall: 0.7333 - val_auc: 0.7811
Epoch 28/40

Epoch 00028: accuracy did not improve from 0.97122
139/139 - 13s - loss: 0.1879 - tp: 70.0000 - fp: 4.0000 - tn: 61.0000 - fn: 4.0000 - accuracy: 0.9424 - precision: 0.9459 - recall: 0.9459 - auc: 0.9824 - val_loss: 0.6914 - val_tp: 22.0000 - val_fp: 9.0000 - val_tn: 21.0000 - val_fn: 8.0000 - val_accuracy: 0.7167 - val_precision: 0.7097 - val_recall: 0.7333 - val_auc: 0.7583
Epoch 29/40

Epoch 00029: accuracy improved from 0.97122 to 0.97842, saving model to /home/ashraf/defect_pred/model/AttentionRNNlucenepara4_29_0.978.h5
139/139 - 12s - loss: 0.0891 - tp: 72.0000 - fp: 1.0000 - tn: 64.0000 - fn: 2.0000 - accuracy: 0.9784 - precision: 0.9863 - recall: 0.9730 - auc: 0.9988 - val_loss: 0.7361 - val_tp: 24.0000 - val_fp: 9.0000 - val_tn: 21.0000 - val_fn: 6.0000 - val_accuracy: 0.7500 - val_precision: 0.7273 - val_recall: 0.8000 - val_auc: 0.7533
Epoch 30/40

Epoch 00030: accuracy did not improve from 0.97842
139/139 - 12s - loss: 0.0792 - tp: 72.0000 - fp: 1.0000 - tn: 64.0000 - fn: 2.0000 - accuracy: 0.9784 - precision: 0.9863 - recall: 0.9730 - auc: 0.9991 - val_loss: 0.7692 - val_tp: 24.0000 - val_fp: 9.0000 - val_tn: 21.0000 - val_fn: 6.0000 - val_accuracy: 0.7500 - val_precision: 0.7273 - val_recall: 0.8000 - val_auc: 0.7450
Epoch 31/40

Epoch 00031: accuracy did not improve from 0.97842
139/139 - 12s - loss: 0.0946 - tp: 72.0000 - fp: 3.0000 - tn: 62.0000 - fn: 2.0000 - accuracy: 0.9640 - precision: 0.9600 - recall: 0.9730 - auc: 0.9967 - val_loss: 0.7711 - val_tp: 20.0000 - val_fp: 8.0000 - val_tn: 22.0000 - val_fn: 10.0000 - val_accuracy: 0.7000 - val_precision: 0.7143 - val_recall: 0.6667 - val_auc: 0.7572
Epoch 32/40

Epoch 00032: accuracy did not improve from 0.97842
139/139 - 12s - loss: 0.0705 - tp: 71.0000 - fp: 0.0000e+00 - tn: 65.0000 - fn: 3.0000 - accuracy: 0.9784 - precision: 1.0000 - recall: 0.9595 - auc: 0.9996 - val_loss: 0.7835 - val_tp: 24.0000 - val_fp: 9.0000 - val_tn: 21.0000 - val_fn: 6.0000 - val_accuracy: 0.7500 - val_precision: 0.7273 - val_recall: 0.8000 - val_auc: 0.7700
Epoch 33/40

Epoch 00033: accuracy did not improve from 0.97842
139/139 - 12s - loss: 0.0624 - tp: 71.0000 - fp: 1.0000 - tn: 64.0000 - fn: 3.0000 - accuracy: 0.9712 - precision: 0.9861 - recall: 0.9595 - auc: 0.9994 - val_loss: 0.8190 - val_tp: 24.0000 - val_fp: 9.0000 - val_tn: 21.0000 - val_fn: 6.0000 - val_accuracy: 0.7500 - val_precision: 0.7273 - val_recall: 0.8000 - val_auc: 0.7817
Epoch 34/40

Epoch 00034: accuracy did not improve from 0.97842
139/139 - 12s - loss: 0.0520 - tp: 71.0000 - fp: 0.0000e+00 - tn: 65.0000 - fn: 3.0000 - accuracy: 0.9784 - precision: 1.0000 - recall: 0.9595 - auc: 1.0000 - val_loss: 0.8471 - val_tp: 24.0000 - val_fp: 9.0000 - val_tn: 21.0000 - val_fn: 6.0000 - val_accuracy: 0.7500 - val_precision: 0.7273 - val_recall: 0.8000 - val_auc: 0.7767
Epoch 35/40

Epoch 00035: accuracy did not improve from 0.97842
139/139 - 12s - loss: 0.0455 - tp: 71.0000 - fp: 0.0000e+00 - tn: 65.0000 - fn: 3.0000 - accuracy: 0.9784 - precision: 1.0000 - recall: 0.9595 - auc: 1.0000 - val_loss: 0.8739 - val_tp: 23.0000 - val_fp: 9.0000 - val_tn: 21.0000 - val_fn: 7.0000 - val_accuracy: 0.7333 - val_precision: 0.7188 - val_recall: 0.7667 - val_auc: 0.7800
Epoch 36/40

Epoch 00036: accuracy improved from 0.97842 to 0.98561, saving model to /home/ashraf/defect_pred/model/AttentionRNNlucenepara4_36_0.986.h5
139/139 - 13s - loss: 0.0407 - tp: 72.0000 - fp: 0.0000e+00 - tn: 65.0000 - fn: 2.0000 - accuracy: 0.9856 - precision: 1.0000 - recall: 0.9730 - auc: 1.0000 - val_loss: 0.9011 - val_tp: 23.0000 - val_fp: 9.0000 - val_tn: 21.0000 - val_fn: 7.0000 - val_accuracy: 0.7333 - val_precision: 0.7188 - val_recall: 0.7667 - val_auc: 0.7800
Epoch 37/40

Epoch 00037: accuracy did not improve from 0.98561
139/139 - 12s - loss: 0.0364 - tp: 72.0000 - fp: 0.0000e+00 - tn: 65.0000 - fn: 2.0000 - accuracy: 0.9856 - precision: 1.0000 - recall: 0.9730 - auc: 1.0000 - val_loss: 0.9270 - val_tp: 23.0000 - val_fp: 9.0000 - val_tn: 21.0000 - val_fn: 7.0000 - val_accuracy: 0.7333 - val_precision: 0.7188 - val_recall: 0.7667 - val_auc: 0.7706
Epoch 38/40

Epoch 00038: accuracy did not improve from 0.98561
139/139 - 12s - loss: 0.0323 - tp: 72.0000 - fp: 0.0000e+00 - tn: 65.0000 - fn: 2.0000 - accuracy: 0.9856 - precision: 1.0000 - recall: 0.9730 - auc: 1.0000 - val_loss: 0.9510 - val_tp: 23.0000 - val_fp: 9.0000 - val_tn: 21.0000 - val_fn: 7.0000 - val_accuracy: 0.7333 - val_precision: 0.7188 - val_recall: 0.7667 - val_auc: 0.7733
Epoch 39/40

Epoch 00039: accuracy improved from 0.98561 to 0.99281, saving model to /home/ashraf/defect_pred/model/AttentionRNNlucenepara4_39_0.993.h5
139/139 - 12s - loss: 0.0282 - tp: 73.0000 - fp: 0.0000e+00 - tn: 65.0000 - fn: 1.0000 - accuracy: 0.9928 - precision: 1.0000 - recall: 0.9865 - auc: 1.0000 - val_loss: 0.9717 - val_tp: 23.0000 - val_fp: 9.0000 - val_tn: 21.0000 - val_fn: 7.0000 - val_accuracy: 0.7333 - val_precision: 0.7188 - val_recall: 0.7667 - val_auc: 0.7844
Epoch 40/40

Epoch 00040: accuracy improved from 0.99281 to 1.00000, saving model to /home/ashraf/defect_pred/model/AttentionRNNlucenepara4_40_1.000.h5
139/139 - 12s - loss: 0.0243 - tp: 74.0000 - fp: 0.0000e+00 - tn: 65.0000 - fn: 0.0000e+00 - accuracy: 1.0000 - precision: 1.0000 - recall: 1.0000 - auc: 1.0000 - val_loss: 0.9864 - val_tp: 23.0000 - val_fp: 9.0000 - val_tn: 21.0000 - val_fn: 7.0000 - val_accuracy: 0.7333 - val_precision: 0.7188 - val_recall: 0.7667 - val_auc: 0.7906
Model training completed
Starting training the model...
Train on 139 samples, validate on 60 samples
Epoch 1/40
2020-05-16 11:49:35.629074: I tensorflow/core/profiler/lib/profiler_session.cc:225] Profiler session started.

Epoch 00001: accuracy improved from -inf to 0.46763, saving model to /home/ashraf/defect_pred/model/AttentionRNNlucenepara5_01_0.468.h5
139/139 - 22s - loss: 0.7011 - tp: 0.0000e+00 - fp: 0.0000e+00 - tn: 65.0000 - fn: 74.0000 - accuracy: 0.4676 - precision: 0.0000e+00 - recall: 0.0000e+00 - auc: 0.4577 - val_loss: 0.6913 - val_tp: 1.0000 - val_fp: 1.0000 - val_tn: 29.0000 - val_fn: 29.0000 - val_accuracy: 0.5000 - val_precision: 0.5000 - val_recall: 0.0333 - val_auc: 0.6172
Epoch 2/40

Epoch 00002: accuracy improved from 0.46763 to 0.57554, saving model to /home/ashraf/defect_pred/model/AttentionRNNlucenepara5_02_0.576.h5
139/139 - 12s - loss: 0.6896 - tp: 23.0000 - fp: 8.0000 - tn: 57.0000 - fn: 51.0000 - accuracy: 0.5755 - precision: 0.7419 - recall: 0.3108 - auc: 0.6221 - val_loss: 0.6552 - val_tp: 29.0000 - val_fp: 17.0000 - val_tn: 13.0000 - val_fn: 1.0000 - val_accuracy: 0.7000 - val_precision: 0.6304 - val_recall: 0.9667 - val_auc: 0.8289
Epoch 3/40

Epoch 00003: accuracy improved from 0.57554 to 0.70504, saving model to /home/ashraf/defect_pred/model/AttentionRNNlucenepara5_03_0.705.h5
139/139 - 12s - loss: 0.6613 - tp: 61.0000 - fp: 28.0000 - tn: 37.0000 - fn: 13.0000 - accuracy: 0.7050 - precision: 0.6854 - recall: 0.8243 - auc: 0.6943 - val_loss: 0.6655 - val_tp: 3.0000 - val_fp: 1.0000 - val_tn: 29.0000 - val_fn: 27.0000 - val_accuracy: 0.5333 - val_precision: 0.7500 - val_recall: 0.1000 - val_auc: 0.8244
Epoch 4/40

Epoch 00004: accuracy did not improve from 0.70504
139/139 - 12s - loss: 0.6208 - tp: 54.0000 - fp: 26.0000 - tn: 39.0000 - fn: 20.0000 - accuracy: 0.6691 - precision: 0.6750 - recall: 0.7297 - auc: 0.7110 - val_loss: 0.5486 - val_tp: 24.0000 - val_fp: 7.0000 - val_tn: 23.0000 - val_fn: 6.0000 - val_accuracy: 0.7833 - val_precision: 0.7742 - val_recall: 0.8000 - val_auc: 0.8522
Epoch 5/40

Epoch 00005: accuracy did not improve from 0.70504
139/139 - 12s - loss: 0.5773 - tp: 53.0000 - fp: 20.0000 - tn: 45.0000 - fn: 21.0000 - accuracy: 0.7050 - precision: 0.7260 - recall: 0.7162 - auc: 0.7869 - val_loss: 0.7038 - val_tp: 1.0000 - val_fp: 0.0000e+00 - val_tn: 30.0000 - val_fn: 29.0000 - val_accuracy: 0.5167 - val_precision: 1.0000 - val_recall: 0.0333 - val_auc: 0.8222
Epoch 6/40

Epoch 00006: accuracy improved from 0.70504 to 0.73381, saving model to /home/ashraf/defect_pred/model/AttentionRNNlucenepara5_06_0.734.h5
139/139 - 12s - loss: 0.5641 - tp: 49.0000 - fp: 12.0000 - tn: 53.0000 - fn: 25.0000 - accuracy: 0.7338 - precision: 0.8033 - recall: 0.6622 - auc: 0.7773 - val_loss: 0.5993 - val_tp: 12.0000 - val_fp: 2.0000 - val_tn: 28.0000 - val_fn: 18.0000 - val_accuracy: 0.6667 - val_precision: 0.8571 - val_recall: 0.4000 - val_auc: 0.8478
Epoch 7/40

Epoch 00007: accuracy did not improve from 0.73381
139/139 - 12s - loss: 0.4983 - tp: 49.0000 - fp: 12.0000 - tn: 53.0000 - fn: 25.0000 - accuracy: 0.7338 - precision: 0.8033 - recall: 0.6622 - auc: 0.8481 - val_loss: 0.5262 - val_tp: 19.0000 - val_fp: 4.0000 - val_tn: 26.0000 - val_fn: 11.0000 - val_accuracy: 0.7500 - val_precision: 0.8261 - val_recall: 0.6333 - val_auc: 0.8611
Epoch 8/40

Epoch 00008: accuracy improved from 0.73381 to 0.84173, saving model to /home/ashraf/defect_pred/model/AttentionRNNlucenepara5_08_0.842.h5
139/139 - 12s - loss: 0.4488 - tp: 57.0000 - fp: 5.0000 - tn: 60.0000 - fn: 17.0000 - accuracy: 0.8417 - precision: 0.9194 - recall: 0.7703 - auc: 0.8810 - val_loss: 0.5057 - val_tp: 18.0000 - val_fp: 3.0000 - val_tn: 27.0000 - val_fn: 12.0000 - val_accuracy: 0.7500 - val_precision: 0.8571 - val_recall: 0.6000 - val_auc: 0.8672
Epoch 9/40

Epoch 00009: accuracy did not improve from 0.84173
139/139 - 12s - loss: 0.4810 - tp: 49.0000 - fp: 4.0000 - tn: 61.0000 - fn: 25.0000 - accuracy: 0.7914 - precision: 0.9245 - recall: 0.6622 - auc: 0.8766 - val_loss: 0.4987 - val_tp: 19.0000 - val_fp: 4.0000 - val_tn: 26.0000 - val_fn: 11.0000 - val_accuracy: 0.7500 - val_precision: 0.8261 - val_recall: 0.6333 - val_auc: 0.8700
Epoch 10/40

Epoch 00010: accuracy improved from 0.84173 to 0.87770, saving model to /home/ashraf/defect_pred/model/AttentionRNNlucenepara5_10_0.878.h5
139/139 - 12s - loss: 0.3858 - tp: 62.0000 - fp: 5.0000 - tn: 60.0000 - fn: 12.0000 - accuracy: 0.8777 - precision: 0.9254 - recall: 0.8378 - auc: 0.9030 - val_loss: 0.4644 - val_tp: 22.0000 - val_fp: 6.0000 - val_tn: 24.0000 - val_fn: 8.0000 - val_accuracy: 0.7667 - val_precision: 0.7857 - val_recall: 0.7333 - val_auc: 0.8839
Epoch 11/40

Epoch 00011: accuracy improved from 0.87770 to 0.89209, saving model to /home/ashraf/defect_pred/model/AttentionRNNlucenepara5_11_0.892.h5
139/139 - 12s - loss: 0.3502 - tp: 63.0000 - fp: 4.0000 - tn: 61.0000 - fn: 11.0000 - accuracy: 0.8921 - precision: 0.9403 - recall: 0.8514 - auc: 0.9089 - val_loss: 0.5614 - val_tp: 16.0000 - val_fp: 3.0000 - val_tn: 27.0000 - val_fn: 14.0000 - val_accuracy: 0.7167 - val_precision: 0.8421 - val_recall: 0.5333 - val_auc: 0.8622
Epoch 12/40

Epoch 00012: accuracy did not improve from 0.89209
139/139 - 13s - loss: 0.3476 - tp: 61.0000 - fp: 4.0000 - tn: 61.0000 - fn: 13.0000 - accuracy: 0.8777 - precision: 0.9385 - recall: 0.8243 - auc: 0.9151 - val_loss: 0.4730 - val_tp: 21.0000 - val_fp: 4.0000 - val_tn: 26.0000 - val_fn: 9.0000 - val_accuracy: 0.7833 - val_precision: 0.8400 - val_recall: 0.7000 - val_auc: 0.8806
Epoch 13/40

Epoch 00013: accuracy improved from 0.89209 to 0.89928, saving model to /home/ashraf/defect_pred/model/AttentionRNNlucenepara5_13_0.899.h5
139/139 - 12s - loss: 0.3150 - tp: 64.0000 - fp: 4.0000 - tn: 61.0000 - fn: 10.0000 - accuracy: 0.8993 - precision: 0.9412 - recall: 0.8649 - auc: 0.9255 - val_loss: 0.4553 - val_tp: 23.0000 - val_fp: 4.0000 - val_tn: 26.0000 - val_fn: 7.0000 - val_accuracy: 0.8167 - val_precision: 0.8519 - val_recall: 0.7667 - val_auc: 0.8867
Epoch 14/40

Epoch 00014: accuracy did not improve from 0.89928
139/139 - 12s - loss: 0.3325 - tp: 65.0000 - fp: 5.0000 - tn: 60.0000 - fn: 9.0000 - accuracy: 0.8993 - precision: 0.9286 - recall: 0.8784 - auc: 0.9015 - val_loss: 0.4550 - val_tp: 23.0000 - val_fp: 5.0000 - val_tn: 25.0000 - val_fn: 7.0000 - val_accuracy: 0.8000 - val_precision: 0.8214 - val_recall: 0.7667 - val_auc: 0.8844
Epoch 15/40

Epoch 00015: accuracy improved from 0.89928 to 0.92086, saving model to /home/ashraf/defect_pred/model/AttentionRNNlucenepara5_15_0.921.h5
139/139 - 12s - loss: 0.2644 - tp: 66.0000 - fp: 3.0000 - tn: 62.0000 - fn: 8.0000 - accuracy: 0.9209 - precision: 0.9565 - recall: 0.8919 - auc: 0.9516 - val_loss: 0.4715 - val_tp: 24.0000 - val_fp: 6.0000 - val_tn: 24.0000 - val_fn: 6.0000 - val_accuracy: 0.8000 - val_precision: 0.8000 - val_recall: 0.8000 - val_auc: 0.8700
Epoch 16/40

Epoch 00016: accuracy did not improve from 0.92086
139/139 - 12s - loss: 0.2456 - tp: 66.0000 - fp: 3.0000 - tn: 62.0000 - fn: 8.0000 - accuracy: 0.9209 - precision: 0.9565 - recall: 0.8919 - auc: 0.9616 - val_loss: 0.5044 - val_tp: 23.0000 - val_fp: 6.0000 - val_tn: 24.0000 - val_fn: 7.0000 - val_accuracy: 0.7833 - val_precision: 0.7931 - val_recall: 0.7667 - val_auc: 0.8644
Epoch 17/40

Epoch 00017: accuracy did not improve from 0.92086
139/139 - 13s - loss: 0.4433 - tp: 44.0000 - fp: 2.0000 - tn: 63.0000 - fn: 30.0000 - accuracy: 0.7698 - precision: 0.9565 - recall: 0.5946 - auc: 0.9512 - val_loss: 0.6719 - val_tp: 10.0000 - val_fp: 6.0000 - val_tn: 24.0000 - val_fn: 20.0000 - val_accuracy: 0.5667 - val_precision: 0.6250 - val_recall: 0.3333 - val_auc: 0.7728
Epoch 18/40

Epoch 00018: accuracy did not improve from 0.92086
139/139 - 13s - loss: 0.3473 - tp: 54.0000 - fp: 0.0000e+00 - tn: 65.0000 - fn: 20.0000 - accuracy: 0.8561 - precision: 1.0000 - recall: 0.7297 - auc: 0.9924 - val_loss: 0.6213 - val_tp: 16.0000 - val_fp: 7.0000 - val_tn: 23.0000 - val_fn: 14.0000 - val_accuracy: 0.6500 - val_precision: 0.6957 - val_recall: 0.5333 - val_auc: 0.7872
Epoch 19/40

Epoch 00019: accuracy improved from 0.92086 to 0.92806, saving model to /home/ashraf/defect_pred/model/AttentionRNNlucenepara5_19_0.928.h5
139/139 - 13s - loss: 0.2425 - tp: 64.0000 - fp: 0.0000e+00 - tn: 65.0000 - fn: 10.0000 - accuracy: 0.9281 - precision: 1.0000 - recall: 0.8649 - auc: 0.9931 - val_loss: 0.5799 - val_tp: 23.0000 - val_fp: 7.0000 - val_tn: 23.0000 - val_fn: 7.0000 - val_accuracy: 0.7667 - val_precision: 0.7667 - val_recall: 0.7667 - val_auc: 0.8328
Epoch 20/40

Epoch 00020: accuracy improved from 0.92806 to 0.94245, saving model to /home/ashraf/defect_pred/model/AttentionRNNlucenepara5_20_0.942.h5
139/139 - 12s - loss: 0.1774 - tp: 67.0000 - fp: 1.0000 - tn: 64.0000 - fn: 7.0000 - accuracy: 0.9424 - precision: 0.9853 - recall: 0.9054 - auc: 0.9940 - val_loss: 0.6001 - val_tp: 23.0000 - val_fp: 7.0000 - val_tn: 23.0000 - val_fn: 7.0000 - val_accuracy: 0.7667 - val_precision: 0.7667 - val_recall: 0.7667 - val_auc: 0.8389
Epoch 21/40

Epoch 00021: accuracy improved from 0.94245 to 0.96403, saving model to /home/ashraf/defect_pred/model/AttentionRNNlucenepara5_21_0.964.h5
139/139 - 12s - loss: 0.1801 - tp: 70.0000 - fp: 1.0000 - tn: 64.0000 - fn: 4.0000 - accuracy: 0.9640 - precision: 0.9859 - recall: 0.9459 - auc: 0.9891 - val_loss: 0.6238 - val_tp: 23.0000 - val_fp: 7.0000 - val_tn: 23.0000 - val_fn: 7.0000 - val_accuracy: 0.7667 - val_precision: 0.7667 - val_recall: 0.7667 - val_auc: 0.8322
Epoch 22/40

Epoch 00022: accuracy did not improve from 0.96403
139/139 - 12s - loss: 0.1654 - tp: 70.0000 - fp: 1.0000 - tn: 64.0000 - fn: 4.0000 - accuracy: 0.9640 - precision: 0.9859 - recall: 0.9459 - auc: 0.9906 - val_loss: 0.6414 - val_tp: 23.0000 - val_fp: 7.0000 - val_tn: 23.0000 - val_fn: 7.0000 - val_accuracy: 0.7667 - val_precision: 0.7667 - val_recall: 0.7667 - val_auc: 0.8206
Epoch 23/40

Epoch 00023: accuracy did not improve from 0.96403
139/139 - 12s - loss: 0.1494 - tp: 70.0000 - fp: 1.0000 - tn: 64.0000 - fn: 4.0000 - accuracy: 0.9640 - precision: 0.9859 - recall: 0.9459 - auc: 0.9922 - val_loss: 0.6598 - val_tp: 23.0000 - val_fp: 7.0000 - val_tn: 23.0000 - val_fn: 7.0000 - val_accuracy: 0.7667 - val_precision: 0.7667 - val_recall: 0.7667 - val_auc: 0.8067
Epoch 24/40

Epoch 00024: accuracy did not improve from 0.96403
139/139 - 12s - loss: 0.1315 - tp: 70.0000 - fp: 1.0000 - tn: 64.0000 - fn: 4.0000 - accuracy: 0.9640 - precision: 0.9859 - recall: 0.9459 - auc: 0.9931 - val_loss: 0.6723 - val_tp: 22.0000 - val_fp: 7.0000 - val_tn: 23.0000 - val_fn: 8.0000 - val_accuracy: 0.7500 - val_precision: 0.7586 - val_recall: 0.7333 - val_auc: 0.8056
Epoch 25/40

Epoch 00025: accuracy did not improve from 0.96403
139/139 - 12s - loss: 0.2423 - tp: 69.0000 - fp: 9.0000 - tn: 56.0000 - fn: 5.0000 - accuracy: 0.8993 - precision: 0.8846 - recall: 0.9324 - auc: 0.9677 - val_loss: 0.7435 - val_tp: 15.0000 - val_fp: 6.0000 - val_tn: 24.0000 - val_fn: 15.0000 - val_accuracy: 0.6500 - val_precision: 0.7143 - val_recall: 0.5000 - val_auc: 0.7378
Epoch 26/40

Epoch 00026: accuracy did not improve from 0.96403
139/139 - 12s - loss: 0.1604 - tp: 69.0000 - fp: 0.0000e+00 - tn: 65.0000 - fn: 5.0000 - accuracy: 0.9640 - precision: 1.0000 - recall: 0.9324 - auc: 0.9977 - val_loss: 0.6925 - val_tp: 22.0000 - val_fp: 8.0000 - val_tn: 22.0000 - val_fn: 8.0000 - val_accuracy: 0.7333 - val_precision: 0.7333 - val_recall: 0.7333 - val_auc: 0.7583
Epoch 27/40

Epoch 00027: accuracy improved from 0.96403 to 0.97842, saving model to /home/ashraf/defect_pred/model/AttentionRNNlucenepara5_27_0.978.h5
139/139 - 12s - loss: 0.1034 - tp: 71.0000 - fp: 0.0000e+00 - tn: 65.0000 - fn: 3.0000 - accuracy: 0.9784 - precision: 1.0000 - recall: 0.9595 - auc: 0.9983 - val_loss: 0.6887 - val_tp: 24.0000 - val_fp: 8.0000 - val_tn: 22.0000 - val_fn: 6.0000 - val_accuracy: 0.7667 - val_precision: 0.7500 - val_recall: 0.8000 - val_auc: 0.7711
Epoch 28/40

Epoch 00028: accuracy did not improve from 0.97842
139/139 - 12s - loss: 0.0809 - tp: 71.0000 - fp: 0.0000e+00 - tn: 65.0000 - fn: 3.0000 - accuracy: 0.9784 - precision: 1.0000 - recall: 0.9595 - auc: 0.9990 - val_loss: 0.6898 - val_tp: 23.0000 - val_fp: 7.0000 - val_tn: 23.0000 - val_fn: 7.0000 - val_accuracy: 0.7667 - val_precision: 0.7667 - val_recall: 0.7667 - val_auc: 0.7767
Epoch 29/40

Epoch 00029: accuracy improved from 0.97842 to 0.98561, saving model to /home/ashraf/defect_pred/model/AttentionRNNlucenepara5_29_0.986.h5
139/139 - 12s - loss: 0.0693 - tp: 72.0000 - fp: 0.0000e+00 - tn: 65.0000 - fn: 2.0000 - accuracy: 0.9856 - precision: 1.0000 - recall: 0.9730 - auc: 0.9992 - val_loss: 0.7147 - val_tp: 23.0000 - val_fp: 8.0000 - val_tn: 22.0000 - val_fn: 7.0000 - val_accuracy: 0.7500 - val_precision: 0.7419 - val_recall: 0.7667 - val_auc: 0.7833
Epoch 30/40

Epoch 00030: accuracy did not improve from 0.98561
139/139 - 12s - loss: 0.0704 - tp: 72.0000 - fp: 1.0000 - tn: 64.0000 - fn: 2.0000 - accuracy: 0.9784 - precision: 0.9863 - recall: 0.9730 - auc: 0.9994 - val_loss: 0.7142 - val_tp: 26.0000 - val_fp: 8.0000 - val_tn: 22.0000 - val_fn: 4.0000 - val_accuracy: 0.8000 - val_precision: 0.7647 - val_recall: 0.8667 - val_auc: 0.7872
Epoch 31/40

Epoch 00031: accuracy did not improve from 0.98561
139/139 - 12s - loss: 0.0619 - tp: 71.0000 - fp: 0.0000e+00 - tn: 65.0000 - fn: 3.0000 - accuracy: 0.9784 - precision: 1.0000 - recall: 0.9595 - auc: 0.9996 - val_loss: 0.7642 - val_tp: 26.0000 - val_fp: 8.0000 - val_tn: 22.0000 - val_fn: 4.0000 - val_accuracy: 0.8000 - val_precision: 0.7647 - val_recall: 0.8667 - val_auc: 0.7767
Epoch 32/40

Epoch 00032: accuracy did not improve from 0.98561
139/139 - 12s - loss: 0.0485 - tp: 72.0000 - fp: 0.0000e+00 - tn: 65.0000 - fn: 2.0000 - accuracy: 0.9856 - precision: 1.0000 - recall: 0.9730 - auc: 0.9996 - val_loss: 0.8067 - val_tp: 24.0000 - val_fp: 9.0000 - val_tn: 21.0000 - val_fn: 6.0000 - val_accuracy: 0.7500 - val_precision: 0.7273 - val_recall: 0.8000 - val_auc: 0.7706
Epoch 33/40

Epoch 00033: accuracy did not improve from 0.98561
139/139 - 12s - loss: 0.0476 - tp: 72.0000 - fp: 1.0000 - tn: 64.0000 - fn: 2.0000 - accuracy: 0.9784 - precision: 0.9863 - recall: 0.9730 - auc: 0.9996 - val_loss: 0.8147 - val_tp: 26.0000 - val_fp: 9.0000 - val_tn: 21.0000 - val_fn: 4.0000 - val_accuracy: 0.7833 - val_precision: 0.7429 - val_recall: 0.8667 - val_auc: 0.7944
Epoch 34/40

Epoch 00034: accuracy improved from 0.98561 to 0.99281, saving model to /home/ashraf/defect_pred/model/AttentionRNNlucenepara5_34_0.993.h5
139/139 - 12s - loss: 0.0370 - tp: 73.0000 - fp: 0.0000e+00 - tn: 65.0000 - fn: 1.0000 - accuracy: 0.9928 - precision: 1.0000 - recall: 0.9865 - auc: 1.0000 - val_loss: 0.8736 - val_tp: 24.0000 - val_fp: 10.0000 - val_tn: 20.0000 - val_fn: 6.0000 - val_accuracy: 0.7333 - val_precision: 0.7059 - val_recall: 0.8000 - val_auc: 0.7861
Epoch 35/40

Epoch 00035: accuracy did not improve from 0.99281
139/139 - 12s - loss: 0.0332 - tp: 72.0000 - fp: 0.0000e+00 - tn: 65.0000 - fn: 2.0000 - accuracy: 0.9856 - precision: 1.0000 - recall: 0.9730 - auc: 0.9996 - val_loss: 0.9066 - val_tp: 24.0000 - val_fp: 10.0000 - val_tn: 20.0000 - val_fn: 6.0000 - val_accuracy: 0.7333 - val_precision: 0.7059 - val_recall: 0.8000 - val_auc: 0.7839
Epoch 36/40

Epoch 00036: accuracy improved from 0.99281 to 1.00000, saving model to /home/ashraf/defect_pred/model/AttentionRNNlucenepara5_36_1.000.h5
139/139 - 12s - loss: 0.0270 - tp: 74.0000 - fp: 0.0000e+00 - tn: 65.0000 - fn: 0.0000e+00 - accuracy: 1.0000 - precision: 1.0000 - recall: 1.0000 - auc: 1.0000 - val_loss: 0.9629 - val_tp: 24.0000 - val_fp: 10.0000 - val_tn: 20.0000 - val_fn: 6.0000 - val_accuracy: 0.7333 - val_precision: 0.7059 - val_recall: 0.8000 - val_auc: 0.7850
Epoch 37/40

Epoch 00037: accuracy did not improve from 1.00000
139/139 - 12s - loss: 0.0238 - tp: 74.0000 - fp: 0.0000e+00 - tn: 65.0000 - fn: 0.0000e+00 - accuracy: 1.0000 - precision: 1.0000 - recall: 1.0000 - auc: 1.0000 - val_loss: 0.9995 - val_tp: 23.0000 - val_fp: 10.0000 - val_tn: 20.0000 - val_fn: 7.0000 - val_accuracy: 0.7167 - val_precision: 0.6970 - val_recall: 0.7667 - val_auc: 0.7867
Epoch 38/40

Epoch 00038: accuracy did not improve from 1.00000
139/139 - 12s - loss: 0.0188 - tp: 74.0000 - fp: 0.0000e+00 - tn: 65.0000 - fn: 0.0000e+00 - accuracy: 1.0000 - precision: 1.0000 - recall: 1.0000 - auc: 1.0000 - val_loss: 1.1001 - val_tp: 24.0000 - val_fp: 10.0000 - val_tn: 20.0000 - val_fn: 6.0000 - val_accuracy: 0.7333 - val_precision: 0.7059 - val_recall: 0.8000 - val_auc: 0.7672
Epoch 39/40

Epoch 00039: accuracy did not improve from 1.00000
139/139 - 13s - loss: 0.0158 - tp: 74.0000 - fp: 0.0000e+00 - tn: 65.0000 - fn: 0.0000e+00 - accuracy: 1.0000 - precision: 1.0000 - recall: 1.0000 - auc: 1.0000 - val_loss: 1.1591 - val_tp: 24.0000 - val_fp: 10.0000 - val_tn: 20.0000 - val_fn: 6.0000 - val_accuracy: 0.7333 - val_precision: 0.7059 - val_recall: 0.8000 - val_auc: 0.7856
Epoch 40/40

Epoch 00040: accuracy did not improve from 1.00000
139/139 - 12s - loss: 0.0127 - tp: 74.0000 - fp: 0.0000e+00 - tn: 65.0000 - fn: 0.0000e+00 - accuracy: 1.0000 - precision: 1.0000 - recall: 1.0000 - auc: 1.0000 - val_loss: 1.2128 - val_tp: 24.0000 - val_fp: 10.0000 - val_tn: 20.0000 - val_fn: 6.0000 - val_accuracy: 0.7333 - val_precision: 0.7059 - val_recall: 0.8000 - val_auc: 0.7783
Model training completed
Starting training the model...
Train on 139 samples, validate on 60 samples
Epoch 1/40
2020-05-16 11:58:03.609848: I tensorflow/core/profiler/lib/profiler_session.cc:225] Profiler session started.

Epoch 00001: accuracy improved from -inf to 0.48201, saving model to /home/ashraf/defect_pred/model/AttentionRNNlucenepara6_01_0.482.h5
139/139 - 22s - loss: 0.7051 - tp: 2.0000 - fp: 0.0000e+00 - tn: 65.0000 - fn: 72.0000 - accuracy: 0.4820 - precision: 1.0000 - recall: 0.0270 - auc: 0.4657 - val_loss: 0.6893 - val_tp: 0.0000e+00 - val_fp: 0.0000e+00 - val_tn: 30.0000 - val_fn: 30.0000 - val_accuracy: 0.5000 - val_precision: 0.0000e+00 - val_recall: 0.0000e+00 - val_auc: 0.7500
Epoch 2/40

Epoch 00002: accuracy improved from 0.48201 to 0.55396, saving model to /home/ashraf/defect_pred/model/AttentionRNNlucenepara6_02_0.554.h5
139/139 - 13s - loss: 0.6835 - tp: 22.0000 - fp: 10.0000 - tn: 55.0000 - fn: 52.0000 - accuracy: 0.5540 - precision: 0.6875 - recall: 0.2973 - auc: 0.6494 - val_loss: 0.5690 - val_tp: 18.0000 - val_fp: 4.0000 - val_tn: 26.0000 - val_fn: 12.0000 - val_accuracy: 0.7333 - val_precision: 0.8182 - val_recall: 0.6000 - val_auc: 0.8489
Epoch 3/40

Epoch 00003: accuracy did not improve from 0.55396
139/139 - 13s - loss: 0.7220 - tp: 8.0000 - fp: 6.0000 - tn: 59.0000 - fn: 66.0000 - accuracy: 0.4820 - precision: 0.5714 - recall: 0.1081 - auc: 0.6147 - val_loss: 0.6305 - val_tp: 28.0000 - val_fp: 11.0000 - val_tn: 19.0000 - val_fn: 2.0000 - val_accuracy: 0.7833 - val_precision: 0.7179 - val_recall: 0.9333 - val_auc: 0.8483
Epoch 4/40

Epoch 00004: accuracy improved from 0.55396 to 0.63309, saving model to /home/ashraf/defect_pred/model/AttentionRNNlucenepara6_04_0.633.h5
139/139 - 14s - loss: 0.6413 - tp: 48.0000 - fp: 25.0000 - tn: 40.0000 - fn: 26.0000 - accuracy: 0.6331 - precision: 0.6575 - recall: 0.6486 - auc: 0.6943 - val_loss: 0.6011 - val_tp: 29.0000 - val_fp: 14.0000 - val_tn: 16.0000 - val_fn: 1.0000 - val_accuracy: 0.7500 - val_precision: 0.6744 - val_recall: 0.9667 - val_auc: 0.8511
Epoch 5/40

Epoch 00005: accuracy improved from 0.63309 to 0.68345, saving model to /home/ashraf/defect_pred/model/AttentionRNNlucenepara6_05_0.683.h5
139/139 - 13s - loss: 0.6279 - tp: 65.0000 - fp: 35.0000 - tn: 30.0000 - fn: 9.0000 - accuracy: 0.6835 - precision: 0.6500 - recall: 0.8784 - auc: 0.7412 - val_loss: 0.5815 - val_tp: 24.0000 - val_fp: 7.0000 - val_tn: 23.0000 - val_fn: 6.0000 - val_accuracy: 0.7833 - val_precision: 0.7742 - val_recall: 0.8000 - val_auc: 0.8489
Epoch 6/40

Epoch 00006: accuracy improved from 0.68345 to 0.71942, saving model to /home/ashraf/defect_pred/model/AttentionRNNlucenepara6_06_0.719.h5
139/139 - 13s - loss: 0.5841 - tp: 56.0000 - fp: 21.0000 - tn: 44.0000 - fn: 18.0000 - accuracy: 0.7194 - precision: 0.7273 - recall: 0.7568 - auc: 0.7869 - val_loss: 0.6105 - val_tp: 12.0000 - val_fp: 2.0000 - val_tn: 28.0000 - val_fn: 18.0000 - val_accuracy: 0.6667 - val_precision: 0.8571 - val_recall: 0.4000 - val_auc: 0.8606
Epoch 7/40

Epoch 00007: accuracy did not improve from 0.71942
139/139 - 13s - loss: 0.5748 - tp: 40.0000 - fp: 9.0000 - tn: 56.0000 - fn: 34.0000 - accuracy: 0.6906 - precision: 0.8163 - recall: 0.5405 - auc: 0.7951 - val_loss: 0.5355 - val_tp: 19.0000 - val_fp: 4.0000 - val_tn: 26.0000 - val_fn: 11.0000 - val_accuracy: 0.7500 - val_precision: 0.8261 - val_recall: 0.6333 - val_auc: 0.8639
Epoch 8/40

Epoch 00008: accuracy improved from 0.71942 to 0.75540, saving model to /home/ashraf/defect_pred/model/AttentionRNNlucenepara6_08_0.755.h5
139/139 - 13s - loss: 0.5139 - tp: 50.0000 - fp: 10.0000 - tn: 55.0000 - fn: 24.0000 - accuracy: 0.7554 - precision: 0.8333 - recall: 0.6757 - auc: 0.8302 - val_loss: 0.5101 - val_tp: 24.0000 - val_fp: 7.0000 - val_tn: 23.0000 - val_fn: 6.0000 - val_accuracy: 0.7833 - val_precision: 0.7742 - val_recall: 0.8000 - val_auc: 0.8717
Epoch 9/40

Epoch 00009: accuracy improved from 0.75540 to 0.77698, saving model to /home/ashraf/defect_pred/model/AttentionRNNlucenepara6_09_0.777.h5
139/139 - 13s - loss: 0.5219 - tp: 51.0000 - fp: 8.0000 - tn: 57.0000 - fn: 23.0000 - accuracy: 0.7770 - precision: 0.8644 - recall: 0.6892 - auc: 0.8397 - val_loss: 0.4939 - val_tp: 21.0000 - val_fp: 5.0000 - val_tn: 25.0000 - val_fn: 9.0000 - val_accuracy: 0.7667 - val_precision: 0.8077 - val_recall: 0.7000 - val_auc: 0.8683
Epoch 10/40

Epoch 00010: accuracy improved from 0.77698 to 0.84892, saving model to /home/ashraf/defect_pred/model/AttentionRNNlucenepara6_10_0.849.h5
139/139 - 13s - loss: 0.4382 - tp: 59.0000 - fp: 6.0000 - tn: 59.0000 - fn: 15.0000 - accuracy: 0.8489 - precision: 0.9077 - recall: 0.7973 - auc: 0.8684 - val_loss: 0.5217 - val_tp: 17.0000 - val_fp: 3.0000 - val_tn: 27.0000 - val_fn: 13.0000 - val_accuracy: 0.7333 - val_precision: 0.8500 - val_recall: 0.5667 - val_auc: 0.8722
Epoch 11/40

Epoch 00011: accuracy did not improve from 0.84892
139/139 - 13s - loss: 0.4060 - tp: 56.0000 - fp: 3.0000 - tn: 62.0000 - fn: 18.0000 - accuracy: 0.8489 - precision: 0.9492 - recall: 0.7568 - auc: 0.8822 - val_loss: 0.4887 - val_tp: 19.0000 - val_fp: 3.0000 - val_tn: 27.0000 - val_fn: 11.0000 - val_accuracy: 0.7667 - val_precision: 0.8636 - val_recall: 0.6333 - val_auc: 0.8833
Epoch 12/40

Epoch 00012: accuracy improved from 0.84892 to 0.85612, saving model to /home/ashraf/defect_pred/model/AttentionRNNlucenepara6_12_0.856.h5
139/139 - 13s - loss: 0.3764 - tp: 58.0000 - fp: 4.0000 - tn: 61.0000 - fn: 16.0000 - accuracy: 0.8561 - precision: 0.9355 - recall: 0.7838 - auc: 0.8893 - val_loss: 0.4986 - val_tp: 19.0000 - val_fp: 3.0000 - val_tn: 27.0000 - val_fn: 11.0000 - val_accuracy: 0.7667 - val_precision: 0.8636 - val_recall: 0.6333 - val_auc: 0.8889
Epoch 13/40

Epoch 00013: accuracy improved from 0.85612 to 0.86331, saving model to /home/ashraf/defect_pred/model/AttentionRNNlucenepara6_13_0.863.h5
139/139 - 13s - loss: 0.3581 - tp: 59.0000 - fp: 4.0000 - tn: 61.0000 - fn: 15.0000 - accuracy: 0.8633 - precision: 0.9365 - recall: 0.7973 - auc: 0.8957 - val_loss: 0.4659 - val_tp: 23.0000 - val_fp: 4.0000 - val_tn: 26.0000 - val_fn: 7.0000 - val_accuracy: 0.8167 - val_precision: 0.8519 - val_recall: 0.7667 - val_auc: 0.8861
Epoch 14/40

Epoch 00014: accuracy improved from 0.86331 to 0.88489, saving model to /home/ashraf/defect_pred/model/AttentionRNNlucenepara6_14_0.885.h5
139/139 - 13s - loss: 0.3285 - tp: 62.0000 - fp: 4.0000 - tn: 61.0000 - fn: 12.0000 - accuracy: 0.8849 - precision: 0.9394 - recall: 0.8378 - auc: 0.8998 - val_loss: 0.4327 - val_tp: 24.0000 - val_fp: 5.0000 - val_tn: 25.0000 - val_fn: 6.0000 - val_accuracy: 0.8167 - val_precision: 0.8276 - val_recall: 0.8000 - val_auc: 0.8956
Epoch 15/40

Epoch 00015: accuracy improved from 0.88489 to 0.89928, saving model to /home/ashraf/defect_pred/model/AttentionRNNlucenepara6_15_0.899.h5
139/139 - 13s - loss: 0.3616 - tp: 66.0000 - fp: 6.0000 - tn: 59.0000 - fn: 8.0000 - accuracy: 0.8993 - precision: 0.9167 - recall: 0.8919 - auc: 0.8783 - val_loss: 0.4141 - val_tp: 25.0000 - val_fp: 5.0000 - val_tn: 25.0000 - val_fn: 5.0000 - val_accuracy: 0.8333 - val_precision: 0.8333 - val_recall: 0.8333 - val_auc: 0.8878
Epoch 16/40

Epoch 00016: accuracy did not improve from 0.89928
139/139 - 13s - loss: 0.3653 - tp: 63.0000 - fp: 6.0000 - tn: 59.0000 - fn: 11.0000 - accuracy: 0.8777 - precision: 0.9130 - recall: 0.8514 - auc: 0.8858 - val_loss: 0.5478 - val_tp: 16.0000 - val_fp: 3.0000 - val_tn: 27.0000 - val_fn: 14.0000 - val_accuracy: 0.7167 - val_precision: 0.8421 - val_recall: 0.5333 - val_auc: 0.8617
Epoch 17/40

Epoch 00017: accuracy did not improve from 0.89928
139/139 - 13s - loss: 0.2813 - tp: 61.0000 - fp: 1.0000 - tn: 64.0000 - fn: 13.0000 - accuracy: 0.8993 - precision: 0.9839 - recall: 0.8243 - auc: 0.9413 - val_loss: 0.5180 - val_tp: 25.0000 - val_fp: 7.0000 - val_tn: 23.0000 - val_fn: 5.0000 - val_accuracy: 0.8000 - val_precision: 0.7812 - val_recall: 0.8333 - val_auc: 0.8689
Epoch 18/40

Epoch 00018: accuracy improved from 0.89928 to 0.91367, saving model to /home/ashraf/defect_pred/model/AttentionRNNlucenepara6_18_0.914.h5
139/139 - 13s - loss: 0.3159 - tp: 67.0000 - fp: 5.0000 - tn: 60.0000 - fn: 7.0000 - accuracy: 0.9137 - precision: 0.9306 - recall: 0.9054 - auc: 0.9111 - val_loss: 0.4925 - val_tp: 24.0000 - val_fp: 6.0000 - val_tn: 24.0000 - val_fn: 6.0000 - val_accuracy: 0.8000 - val_precision: 0.8000 - val_recall: 0.8000 - val_auc: 0.8844
Epoch 19/40

Epoch 00019: accuracy did not improve from 0.91367
139/139 - 13s - loss: 0.3012 - tp: 67.0000 - fp: 5.0000 - tn: 60.0000 - fn: 7.0000 - accuracy: 0.9137 - precision: 0.9306 - recall: 0.9054 - auc: 0.9132 - val_loss: 0.4944 - val_tp: 25.0000 - val_fp: 7.0000 - val_tn: 23.0000 - val_fn: 5.0000 - val_accuracy: 0.8000 - val_precision: 0.7812 - val_recall: 0.8333 - val_auc: 0.8967
Epoch 20/40

Epoch 00020: accuracy did not improve from 0.91367
139/139 - 13s - loss: 0.2899 - tp: 67.0000 - fp: 5.0000 - tn: 60.0000 - fn: 7.0000 - accuracy: 0.9137 - precision: 0.9306 - recall: 0.9054 - auc: 0.9289 - val_loss: 0.4828 - val_tp: 24.0000 - val_fp: 6.0000 - val_tn: 24.0000 - val_fn: 6.0000 - val_accuracy: 0.8000 - val_precision: 0.8000 - val_recall: 0.8000 - val_auc: 0.8844
Epoch 21/40

Epoch 00021: accuracy improved from 0.91367 to 0.92086, saving model to /home/ashraf/defect_pred/model/AttentionRNNlucenepara6_21_0.921.h5
139/139 - 13s - loss: 0.2647 - tp: 67.0000 - fp: 4.0000 - tn: 61.0000 - fn: 7.0000 - accuracy: 0.9209 - precision: 0.9437 - recall: 0.9054 - auc: 0.9398 - val_loss: 0.5149 - val_tp: 25.0000 - val_fp: 6.0000 - val_tn: 24.0000 - val_fn: 5.0000 - val_accuracy: 0.8167 - val_precision: 0.8065 - val_recall: 0.8333 - val_auc: 0.8744
Epoch 22/40

Epoch 00022: accuracy improved from 0.92086 to 0.92806, saving model to /home/ashraf/defect_pred/model/AttentionRNNlucenepara6_22_0.928.h5
139/139 - 13s - loss: 0.2415 - tp: 67.0000 - fp: 3.0000 - tn: 62.0000 - fn: 7.0000 - accuracy: 0.9281 - precision: 0.9571 - recall: 0.9054 - auc: 0.9439 - val_loss: 0.5829 - val_tp: 25.0000 - val_fp: 7.0000 - val_tn: 23.0000 - val_fn: 5.0000 - val_accuracy: 0.8000 - val_precision: 0.7812 - val_recall: 0.8333 - val_auc: 0.8683
Epoch 23/40

Epoch 00023: accuracy did not improve from 0.92806
139/139 - 13s - loss: 0.3218 - tp: 62.0000 - fp: 5.0000 - tn: 60.0000 - fn: 12.0000 - accuracy: 0.8777 - precision: 0.9254 - recall: 0.8378 - auc: 0.9320 - val_loss: 0.5348 - val_tp: 26.0000 - val_fp: 8.0000 - val_tn: 22.0000 - val_fn: 4.0000 - val_accuracy: 0.8000 - val_precision: 0.7647 - val_recall: 0.8667 - val_auc: 0.8228
Epoch 24/40

Epoch 00024: accuracy improved from 0.92806 to 0.94964, saving model to /home/ashraf/defect_pred/model/AttentionRNNlucenepara6_24_0.950.h5
139/139 - 13s - loss: 0.1976 - tp: 68.0000 - fp: 1.0000 - tn: 64.0000 - fn: 6.0000 - accuracy: 0.9496 - precision: 0.9855 - recall: 0.9189 - auc: 0.9642 - val_loss: 0.5582 - val_tp: 25.0000 - val_fp: 8.0000 - val_tn: 22.0000 - val_fn: 5.0000 - val_accuracy: 0.7833 - val_precision: 0.7576 - val_recall: 0.8333 - val_auc: 0.8472
Epoch 25/40

Epoch 00025: accuracy did not improve from 0.94964
139/139 - 13s - loss: 0.2268 - tp: 65.0000 - fp: 1.0000 - tn: 64.0000 - fn: 9.0000 - accuracy: 0.9281 - precision: 0.9848 - recall: 0.8784 - auc: 0.9666 - val_loss: 0.5822 - val_tp: 25.0000 - val_fp: 8.0000 - val_tn: 22.0000 - val_fn: 5.0000 - val_accuracy: 0.7833 - val_precision: 0.7576 - val_recall: 0.8333 - val_auc: 0.8039
Epoch 26/40

Epoch 00026: accuracy did not improve from 0.94964
139/139 - 13s - loss: 0.1720 - tp: 69.0000 - fp: 2.0000 - tn: 63.0000 - fn: 5.0000 - accuracy: 0.9496 - precision: 0.9718 - recall: 0.9324 - auc: 0.9716 - val_loss: 0.5819 - val_tp: 26.0000 - val_fp: 7.0000 - val_tn: 23.0000 - val_fn: 4.0000 - val_accuracy: 0.8167 - val_precision: 0.7879 - val_recall: 0.8667 - val_auc: 0.8161
Epoch 27/40

Epoch 00027: accuracy improved from 0.94964 to 0.96403, saving model to /home/ashraf/defect_pred/model/AttentionRNNlucenepara6_27_0.964.h5
139/139 - 13s - loss: 0.1528 - tp: 70.0000 - fp: 1.0000 - tn: 64.0000 - fn: 4.0000 - accuracy: 0.9640 - precision: 0.9859 - recall: 0.9459 - auc: 0.9755 - val_loss: 0.6074 - val_tp: 25.0000 - val_fp: 7.0000 - val_tn: 23.0000 - val_fn: 5.0000 - val_accuracy: 0.8000 - val_precision: 0.7812 - val_recall: 0.8333 - val_auc: 0.8122
Epoch 28/40

Epoch 00028: accuracy did not improve from 0.96403
139/139 - 13s - loss: 0.1432 - tp: 70.0000 - fp: 1.0000 - tn: 64.0000 - fn: 4.0000 - accuracy: 0.9640 - precision: 0.9859 - recall: 0.9459 - auc: 0.9839 - val_loss: 0.6375 - val_tp: 25.0000 - val_fp: 7.0000 - val_tn: 23.0000 - val_fn: 5.0000 - val_accuracy: 0.8000 - val_precision: 0.7812 - val_recall: 0.8333 - val_auc: 0.8022
Epoch 29/40

Epoch 00029: accuracy did not improve from 0.96403
139/139 - 13s - loss: 0.1347 - tp: 70.0000 - fp: 1.0000 - tn: 64.0000 - fn: 4.0000 - accuracy: 0.9640 - precision: 0.9859 - recall: 0.9459 - auc: 0.9888 - val_loss: 0.6708 - val_tp: 25.0000 - val_fp: 7.0000 - val_tn: 23.0000 - val_fn: 5.0000 - val_accuracy: 0.8000 - val_precision: 0.7812 - val_recall: 0.8333 - val_auc: 0.7956
Epoch 30/40

Epoch 00030: accuracy did not improve from 0.96403
139/139 - 13s - loss: 0.1227 - tp: 70.0000 - fp: 1.0000 - tn: 64.0000 - fn: 4.0000 - accuracy: 0.9640 - precision: 0.9859 - recall: 0.9459 - auc: 0.9914 - val_loss: 0.7524 - val_tp: 24.0000 - val_fp: 9.0000 - val_tn: 21.0000 - val_fn: 6.0000 - val_accuracy: 0.7500 - val_precision: 0.7273 - val_recall: 0.8000 - val_auc: 0.7783
Epoch 31/40

Epoch 00031: accuracy did not improve from 0.96403
139/139 - 13s - loss: 0.1047 - tp: 70.0000 - fp: 1.0000 - tn: 64.0000 - fn: 4.0000 - accuracy: 0.9640 - precision: 0.9859 - recall: 0.9459 - auc: 0.9952 - val_loss: 0.7451 - val_tp: 25.0000 - val_fp: 8.0000 - val_tn: 22.0000 - val_fn: 5.0000 - val_accuracy: 0.7833 - val_precision: 0.7576 - val_recall: 0.8333 - val_auc: 0.7811
Epoch 32/40

Epoch 00032: accuracy improved from 0.96403 to 0.97122, saving model to /home/ashraf/defect_pred/model/AttentionRNNlucenepara6_32_0.971.h5
139/139 - 13s - loss: 0.0934 - tp: 71.0000 - fp: 1.0000 - tn: 64.0000 - fn: 3.0000 - accuracy: 0.9712 - precision: 0.9861 - recall: 0.9595 - auc: 0.9973 - val_loss: 0.8064 - val_tp: 26.0000 - val_fp: 9.0000 - val_tn: 21.0000 - val_fn: 4.0000 - val_accuracy: 0.7833 - val_precision: 0.7429 - val_recall: 0.8667 - val_auc: 0.7883
Epoch 33/40

Epoch 00033: accuracy did not improve from 0.97122
139/139 - 13s - loss: 0.0848 - tp: 70.0000 - fp: 0.0000e+00 - tn: 65.0000 - fn: 4.0000 - accuracy: 0.9712 - precision: 1.0000 - recall: 0.9459 - auc: 0.9973 - val_loss: 0.8521 - val_tp: 26.0000 - val_fp: 8.0000 - val_tn: 22.0000 - val_fn: 4.0000 - val_accuracy: 0.8000 - val_precision: 0.7647 - val_recall: 0.8667 - val_auc: 0.7672
Epoch 34/40

Epoch 00034: accuracy did not improve from 0.97122
139/139 - 13s - loss: 0.0715 - tp: 71.0000 - fp: 1.0000 - tn: 64.0000 - fn: 3.0000 - accuracy: 0.9712 - precision: 0.9861 - recall: 0.9595 - auc: 0.9986 - val_loss: 0.9035 - val_tp: 24.0000 - val_fp: 9.0000 - val_tn: 21.0000 - val_fn: 6.0000 - val_accuracy: 0.7500 - val_precision: 0.7273 - val_recall: 0.8000 - val_auc: 0.7461
Epoch 35/40

Epoch 00035: accuracy improved from 0.97122 to 0.97842, saving model to /home/ashraf/defect_pred/model/AttentionRNNlucenepara6_35_0.978.h5
139/139 - 13s - loss: 0.0609 - tp: 72.0000 - fp: 1.0000 - tn: 64.0000 - fn: 2.0000 - accuracy: 0.9784 - precision: 0.9863 - recall: 0.9730 - auc: 0.9988 - val_loss: 0.8475 - val_tp: 22.0000 - val_fp: 7.0000 - val_tn: 23.0000 - val_fn: 8.0000 - val_accuracy: 0.7500 - val_precision: 0.7586 - val_recall: 0.7333 - val_auc: 0.7833
Epoch 36/40

Epoch 00036: accuracy did not improve from 0.97842
139/139 - 13s - loss: 0.0545 - tp: 71.0000 - fp: 1.0000 - tn: 64.0000 - fn: 3.0000 - accuracy: 0.9712 - precision: 0.9861 - recall: 0.9595 - auc: 0.9992 - val_loss: 0.9789 - val_tp: 22.0000 - val_fp: 8.0000 - val_tn: 22.0000 - val_fn: 8.0000 - val_accuracy: 0.7333 - val_precision: 0.7333 - val_recall: 0.7333 - val_auc: 0.7506
Epoch 37/40

Epoch 00037: accuracy improved from 0.97842 to 0.98561, saving model to /home/ashraf/defect_pred/model/AttentionRNNlucenepara6_37_0.986.h5
139/139 - 13s - loss: 0.0454 - tp: 73.0000 - fp: 1.0000 - tn: 64.0000 - fn: 1.0000 - accuracy: 0.9856 - precision: 0.9865 - recall: 0.9865 - auc: 0.9992 - val_loss: 1.0684 - val_tp: 26.0000 - val_fp: 12.0000 - val_tn: 18.0000 - val_fn: 4.0000 - val_accuracy: 0.7333 - val_precision: 0.6842 - val_recall: 0.8667 - val_auc: 0.8206
Epoch 38/40

Epoch 00038: accuracy did not improve from 0.98561
139/139 - 13s - loss: 0.1293 - tp: 71.0000 - fp: 3.0000 - tn: 62.0000 - fn: 3.0000 - accuracy: 0.9568 - precision: 0.9595 - recall: 0.9595 - auc: 0.9884 - val_loss: 0.9891 - val_tp: 21.0000 - val_fp: 10.0000 - val_tn: 20.0000 - val_fn: 9.0000 - val_accuracy: 0.6833 - val_precision: 0.6774 - val_recall: 0.7000 - val_auc: 0.7300
Epoch 39/40

Epoch 00039: accuracy did not improve from 0.98561
139/139 - 13s - loss: 0.0357 - tp: 73.0000 - fp: 1.0000 - tn: 64.0000 - fn: 1.0000 - accuracy: 0.9856 - precision: 0.9865 - recall: 0.9865 - auc: 0.9996 - val_loss: 1.1343 - val_tp: 19.0000 - val_fp: 7.0000 - val_tn: 23.0000 - val_fn: 11.0000 - val_accuracy: 0.7000 - val_precision: 0.7308 - val_recall: 0.6333 - val_auc: 0.7122
Epoch 40/40

Epoch 00040: accuracy improved from 0.98561 to 0.99281, saving model to /home/ashraf/defect_pred/model/AttentionRNNlucenepara6_40_0.993.h5
139/139 - 13s - loss: 0.0274 - tp: 73.0000 - fp: 0.0000e+00 - tn: 65.0000 - fn: 1.0000 - accuracy: 0.9928 - precision: 1.0000 - recall: 0.9865 - auc: 1.0000 - val_loss: 1.1697 - val_tp: 19.0000 - val_fp: 7.0000 - val_tn: 23.0000 - val_fn: 11.0000 - val_accuracy: 0.7000 - val_precision: 0.7308 - val_recall: 0.6333 - val_auc: 0.6978
Model training completed
(338, 2000) (338, 1) (146, 2000) (146, 1)
Starting training the model...
Train on 338 samples, validate on 146 samples
Epoch 1/40
2020-05-16 12:06:51.362640: I tensorflow/core/profiler/lib/profiler_session.cc:225] Profiler session started.

Epoch 00001: accuracy improved from -inf to 0.55621, saving model to /home/ashraf/defect_pred/model/AttentionRNNpoipara1_01_0.556.h5
338/338 - 33s - loss: 0.6781 - tp: 178.0000 - fp: 136.0000 - tn: 10.0000 - fn: 14.0000 - accuracy: 0.5562 - precision: 0.5669 - recall: 0.9271 - auc: 0.5823 - val_loss: 0.7151 - val_tp: 56.0000 - val_fp: 90.0000 - val_tn: 0.0000e+00 - val_fn: 0.0000e+00 - val_accuracy: 0.3836 - val_precision: 0.3836 - val_recall: 1.0000 - val_auc: 0.7858
Epoch 2/40

Epoch 00002: accuracy improved from 0.55621 to 0.63905, saving model to /home/ashraf/defect_pred/model/AttentionRNNpoipara1_02_0.639.h5
338/338 - 24s - loss: 0.6173 - tp: 191.0000 - fp: 121.0000 - tn: 25.0000 - fn: 1.0000 - accuracy: 0.6391 - precision: 0.6122 - recall: 0.9948 - auc: 0.8240 - val_loss: 0.6488 - val_tp: 50.0000 - val_fp: 55.0000 - val_tn: 35.0000 - val_fn: 6.0000 - val_accuracy: 0.5822 - val_precision: 0.4762 - val_recall: 0.8929 - val_auc: 0.8185
Epoch 3/40

Epoch 00003: accuracy improved from 0.63905 to 0.80473, saving model to /home/ashraf/defect_pred/model/AttentionRNNpoipara1_03_0.805.h5
338/338 - 24s - loss: 0.4771 - tp: 176.0000 - fp: 50.0000 - tn: 96.0000 - fn: 16.0000 - accuracy: 0.8047 - precision: 0.7788 - recall: 0.9167 - auc: 0.8857 - val_loss: 0.4776 - val_tp: 42.0000 - val_fp: 11.0000 - val_tn: 79.0000 - val_fn: 14.0000 - val_accuracy: 0.8288 - val_precision: 0.7925 - val_recall: 0.7500 - val_auc: 0.8526
Epoch 4/40

Epoch 00004: accuracy improved from 0.80473 to 0.85503, saving model to /home/ashraf/defect_pred/model/AttentionRNNpoipara1_04_0.855.h5
338/338 - 24s - loss: 0.3951 - tp: 160.0000 - fp: 17.0000 - tn: 129.0000 - fn: 32.0000 - accuracy: 0.8550 - precision: 0.9040 - recall: 0.8333 - auc: 0.9152 - val_loss: 0.4425 - val_tp: 42.0000 - val_fp: 7.0000 - val_tn: 83.0000 - val_fn: 14.0000 - val_accuracy: 0.8562 - val_precision: 0.8571 - val_recall: 0.7500 - val_auc: 0.8753
Epoch 5/40

Epoch 00005: accuracy did not improve from 0.85503
338/338 - 24s - loss: 0.3615 - tp: 158.0000 - fp: 15.0000 - tn: 131.0000 - fn: 34.0000 - accuracy: 0.8550 - precision: 0.9133 - recall: 0.8229 - auc: 0.9322 - val_loss: 0.4144 - val_tp: 42.0000 - val_fp: 7.0000 - val_tn: 83.0000 - val_fn: 14.0000 - val_accuracy: 0.8562 - val_precision: 0.8571 - val_recall: 0.7500 - val_auc: 0.8984
Epoch 6/40

Epoch 00006: accuracy improved from 0.85503 to 0.88462, saving model to /home/ashraf/defect_pred/model/AttentionRNNpoipara1_06_0.885.h5
338/338 - 24s - loss: 0.3147 - tp: 165.0000 - fp: 12.0000 - tn: 134.0000 - fn: 27.0000 - accuracy: 0.8846 - precision: 0.9322 - recall: 0.8594 - auc: 0.9496 - val_loss: 0.3732 - val_tp: 44.0000 - val_fp: 6.0000 - val_tn: 84.0000 - val_fn: 12.0000 - val_accuracy: 0.8767 - val_precision: 0.8800 - val_recall: 0.7857 - val_auc: 0.9210
Epoch 7/40

Epoch 00007: accuracy improved from 0.88462 to 0.89941, saving model to /home/ashraf/defect_pred/model/AttentionRNNpoipara1_07_0.899.h5
338/338 - 24s - loss: 0.2724 - tp: 168.0000 - fp: 10.0000 - tn: 136.0000 - fn: 24.0000 - accuracy: 0.8994 - precision: 0.9438 - recall: 0.8750 - auc: 0.9626 - val_loss: 0.3538 - val_tp: 44.0000 - val_fp: 6.0000 - val_tn: 84.0000 - val_fn: 12.0000 - val_accuracy: 0.8767 - val_precision: 0.8800 - val_recall: 0.7857 - val_auc: 0.9323
Epoch 8/40

Epoch 00008: accuracy improved from 0.89941 to 0.91124, saving model to /home/ashraf/defect_pred/model/AttentionRNNpoipara1_08_0.911.h5
338/338 - 24s - loss: 0.2614 - tp: 167.0000 - fp: 5.0000 - tn: 141.0000 - fn: 25.0000 - accuracy: 0.9112 - precision: 0.9709 - recall: 0.8698 - auc: 0.9755 - val_loss: 0.3399 - val_tp: 47.0000 - val_fp: 6.0000 - val_tn: 84.0000 - val_fn: 9.0000 - val_accuracy: 0.8973 - val_precision: 0.8868 - val_recall: 0.8393 - val_auc: 0.9384
Epoch 9/40

Epoch 00009: accuracy improved from 0.91124 to 0.93195, saving model to /home/ashraf/defect_pred/model/AttentionRNNpoipara1_09_0.932.h5
338/338 - 23s - loss: 0.2147 - tp: 174.0000 - fp: 5.0000 - tn: 141.0000 - fn: 18.0000 - accuracy: 0.9320 - precision: 0.9721 - recall: 0.9062 - auc: 0.9838 - val_loss: 0.3045 - val_tp: 49.0000 - val_fp: 6.0000 - val_tn: 84.0000 - val_fn: 7.0000 - val_accuracy: 0.9110 - val_precision: 0.8909 - val_recall: 0.8750 - val_auc: 0.9527
Epoch 10/40

Epoch 00010: accuracy improved from 0.93195 to 0.94675, saving model to /home/ashraf/defect_pred/model/AttentionRNNpoipara1_10_0.947.h5
338/338 - 24s - loss: 0.1805 - tp: 182.0000 - fp: 8.0000 - tn: 138.0000 - fn: 10.0000 - accuracy: 0.9467 - precision: 0.9579 - recall: 0.9479 - auc: 0.9909 - val_loss: 0.2952 - val_tp: 50.0000 - val_fp: 9.0000 - val_tn: 81.0000 - val_fn: 6.0000 - val_accuracy: 0.8973 - val_precision: 0.8475 - val_recall: 0.8929 - val_auc: 0.9595
Epoch 11/40

Epoch 00011: accuracy improved from 0.94675 to 0.95266, saving model to /home/ashraf/defect_pred/model/AttentionRNNpoipara1_11_0.953.h5
338/338 - 24s - loss: 0.1540 - tp: 183.0000 - fp: 7.0000 - tn: 139.0000 - fn: 9.0000 - accuracy: 0.9527 - precision: 0.9632 - recall: 0.9531 - auc: 0.9944 - val_loss: 0.5260 - val_tp: 54.0000 - val_fp: 27.0000 - val_tn: 63.0000 - val_fn: 2.0000 - val_accuracy: 0.8014 - val_precision: 0.6667 - val_recall: 0.9643 - val_auc: 0.9488
Epoch 12/40

Epoch 00012: accuracy did not improve from 0.95266
338/338 - 24s - loss: 0.1550 - tp: 186.0000 - fp: 10.0000 - tn: 136.0000 - fn: 6.0000 - accuracy: 0.9527 - precision: 0.9490 - recall: 0.9688 - auc: 0.9924 - val_loss: 0.2352 - val_tp: 49.0000 - val_fp: 7.0000 - val_tn: 83.0000 - val_fn: 7.0000 - val_accuracy: 0.9041 - val_precision: 0.8750 - val_recall: 0.8750 - val_auc: 0.9695
Epoch 13/40

Epoch 00013: accuracy did not improve from 0.95266
338/338 - 33s - loss: 0.1379 - tp: 184.0000 - fp: 8.0000 - tn: 138.0000 - fn: 8.0000 - accuracy: 0.9527 - precision: 0.9583 - recall: 0.9583 - auc: 0.9945 - val_loss: 0.2725 - val_tp: 50.0000 - val_fp: 13.0000 - val_tn: 77.0000 - val_fn: 6.0000 - val_accuracy: 0.8699 - val_precision: 0.7937 - val_recall: 0.8929 - val_auc: 0.9683
Epoch 14/40

Epoch 00014: accuracy improved from 0.95266 to 0.97633, saving model to /home/ashraf/defect_pred/model/AttentionRNNpoipara1_14_0.976.h5
338/338 - 24s - loss: 0.0891 - tp: 187.0000 - fp: 3.0000 - tn: 143.0000 - fn: 5.0000 - accuracy: 0.9763 - precision: 0.9842 - recall: 0.9740 - auc: 0.9987 - val_loss: 0.3393 - val_tp: 52.0000 - val_fp: 14.0000 - val_tn: 76.0000 - val_fn: 4.0000 - val_accuracy: 0.8767 - val_precision: 0.7879 - val_recall: 0.9286 - val_auc: 0.9646
Epoch 15/40

Epoch 00015: accuracy did not improve from 0.97633
338/338 - 23s - loss: 0.1075 - tp: 188.0000 - fp: 7.0000 - tn: 139.0000 - fn: 4.0000 - accuracy: 0.9675 - precision: 0.9641 - recall: 0.9792 - auc: 0.9958 - val_loss: 0.3718 - val_tp: 52.0000 - val_fp: 18.0000 - val_tn: 72.0000 - val_fn: 4.0000 - val_accuracy: 0.8493 - val_precision: 0.7429 - val_recall: 0.9286 - val_auc: 0.9634
Epoch 16/40

Epoch 00016: accuracy improved from 0.97633 to 0.98521, saving model to /home/ashraf/defect_pred/model/AttentionRNNpoipara1_16_0.985.h5
338/338 - 24s - loss: 0.0698 - tp: 190.0000 - fp: 3.0000 - tn: 143.0000 - fn: 2.0000 - accuracy: 0.9852 - precision: 0.9845 - recall: 0.9896 - auc: 0.9991 - val_loss: 0.2934 - val_tp: 51.0000 - val_fp: 12.0000 - val_tn: 78.0000 - val_fn: 5.0000 - val_accuracy: 0.8836 - val_precision: 0.8095 - val_recall: 0.9107 - val_auc: 0.9698
Epoch 17/40

Epoch 00017: accuracy did not improve from 0.98521
338/338 - 24s - loss: 0.0549 - tp: 190.0000 - fp: 3.0000 - tn: 143.0000 - fn: 2.0000 - accuracy: 0.9852 - precision: 0.9845 - recall: 0.9896 - auc: 0.9996 - val_loss: 0.5295 - val_tp: 53.0000 - val_fp: 25.0000 - val_tn: 65.0000 - val_fn: 3.0000 - val_accuracy: 0.8082 - val_precision: 0.6795 - val_recall: 0.9464 - val_auc: 0.9602
Epoch 18/40

Epoch 00018: accuracy improved from 0.98521 to 0.99112, saving model to /home/ashraf/defect_pred/model/AttentionRNNpoipara1_18_0.991.h5
338/338 - 24s - loss: 0.0506 - tp: 191.0000 - fp: 2.0000 - tn: 144.0000 - fn: 1.0000 - accuracy: 0.9911 - precision: 0.9896 - recall: 0.9948 - auc: 0.9993 - val_loss: 0.3280 - val_tp: 51.0000 - val_fp: 14.0000 - val_tn: 76.0000 - val_fn: 5.0000 - val_accuracy: 0.8699 - val_precision: 0.7846 - val_recall: 0.9107 - val_auc: 0.9658
Epoch 19/40

Epoch 00019: accuracy did not improve from 0.99112
338/338 - 24s - loss: 0.0581 - tp: 187.0000 - fp: 1.0000 - tn: 145.0000 - fn: 5.0000 - accuracy: 0.9822 - precision: 0.9947 - recall: 0.9740 - auc: 0.9996 - val_loss: 0.2285 - val_tp: 51.0000 - val_fp: 9.0000 - val_tn: 81.0000 - val_fn: 5.0000 - val_accuracy: 0.9041 - val_precision: 0.8500 - val_recall: 0.9107 - val_auc: 0.9643
Epoch 20/40

Epoch 00020: accuracy did not improve from 0.99112
338/338 - 23s - loss: 0.0547 - tp: 188.0000 - fp: 2.0000 - tn: 144.0000 - fn: 4.0000 - accuracy: 0.9822 - precision: 0.9895 - recall: 0.9792 - auc: 0.9994 - val_loss: 0.2788 - val_tp: 53.0000 - val_fp: 10.0000 - val_tn: 80.0000 - val_fn: 3.0000 - val_accuracy: 0.9110 - val_precision: 0.8413 - val_recall: 0.9464 - val_auc: 0.9635
Epoch 21/40

Epoch 00021: accuracy did not improve from 0.99112
338/338 - 26s - loss: 0.0497 - tp: 189.0000 - fp: 3.0000 - tn: 143.0000 - fn: 3.0000 - accuracy: 0.9822 - precision: 0.9844 - recall: 0.9844 - auc: 0.9994 - val_loss: 0.3087 - val_tp: 53.0000 - val_fp: 11.0000 - val_tn: 79.0000 - val_fn: 3.0000 - val_accuracy: 0.9041 - val_precision: 0.8281 - val_recall: 0.9464 - val_auc: 0.9634
Epoch 22/40

Epoch 00022: accuracy did not improve from 0.99112
338/338 - 23s - loss: 0.0452 - tp: 190.0000 - fp: 3.0000 - tn: 143.0000 - fn: 2.0000 - accuracy: 0.9852 - precision: 0.9845 - recall: 0.9896 - auc: 0.9996 - val_loss: 0.5389 - val_tp: 54.0000 - val_fp: 23.0000 - val_tn: 67.0000 - val_fn: 2.0000 - val_accuracy: 0.8288 - val_precision: 0.7013 - val_recall: 0.9643 - val_auc: 0.9610
Epoch 23/40

Epoch 00023: accuracy did not improve from 0.99112
338/338 - 24s - loss: 0.0447 - tp: 192.0000 - fp: 4.0000 - tn: 142.0000 - fn: 0.0000e+00 - accuracy: 0.9882 - precision: 0.9796 - recall: 1.0000 - auc: 0.9997 - val_loss: 0.2647 - val_tp: 48.0000 - val_fp: 9.0000 - val_tn: 81.0000 - val_fn: 8.0000 - val_accuracy: 0.8836 - val_precision: 0.8421 - val_recall: 0.8571 - val_auc: 0.9577
Epoch 24/40

Epoch 00024: accuracy improved from 0.99112 to 0.99408, saving model to /home/ashraf/defect_pred/model/AttentionRNNpoipara1_24_0.994.h5
338/338 - 24s - loss: 0.0346 - tp: 191.0000 - fp: 1.0000 - tn: 145.0000 - fn: 1.0000 - accuracy: 0.9941 - precision: 0.9948 - recall: 0.9948 - auc: 0.9997 - val_loss: 0.4396 - val_tp: 53.0000 - val_fp: 17.0000 - val_tn: 73.0000 - val_fn: 3.0000 - val_accuracy: 0.8630 - val_precision: 0.7571 - val_recall: 0.9464 - val_auc: 0.9577
Epoch 25/40

Epoch 00025: accuracy did not improve from 0.99408
338/338 - 24s - loss: 0.0265 - tp: 192.0000 - fp: 2.0000 - tn: 144.0000 - fn: 0.0000e+00 - accuracy: 0.9941 - precision: 0.9897 - recall: 1.0000 - auc: 0.9999 - val_loss: 0.4129 - val_tp: 53.0000 - val_fp: 15.0000 - val_tn: 75.0000 - val_fn: 3.0000 - val_accuracy: 0.8767 - val_precision: 0.7794 - val_recall: 0.9464 - val_auc: 0.9583
Epoch 26/40

Epoch 00026: accuracy improved from 0.99408 to 0.99704, saving model to /home/ashraf/defect_pred/model/AttentionRNNpoipara1_26_0.997.h5
338/338 - 24s - loss: 0.0226 - tp: 192.0000 - fp: 1.0000 - tn: 145.0000 - fn: 0.0000e+00 - accuracy: 0.9970 - precision: 0.9948 - recall: 1.0000 - auc: 0.9999 - val_loss: 0.4010 - val_tp: 53.0000 - val_fp: 14.0000 - val_tn: 76.0000 - val_fn: 3.0000 - val_accuracy: 0.8836 - val_precision: 0.7910 - val_recall: 0.9464 - val_auc: 0.9606
Epoch 27/40

Epoch 00027: accuracy did not improve from 0.99704
338/338 - 24s - loss: 0.0203 - tp: 192.0000 - fp: 1.0000 - tn: 145.0000 - fn: 0.0000e+00 - accuracy: 0.9970 - precision: 0.9948 - recall: 1.0000 - auc: 0.9999 - val_loss: 0.3961 - val_tp: 52.0000 - val_fp: 14.0000 - val_tn: 76.0000 - val_fn: 4.0000 - val_accuracy: 0.8767 - val_precision: 0.7879 - val_recall: 0.9286 - val_auc: 0.9554
Epoch 28/40

Epoch 00028: accuracy did not improve from 0.99704
338/338 - 23s - loss: 0.0172 - tp: 192.0000 - fp: 1.0000 - tn: 145.0000 - fn: 0.0000e+00 - accuracy: 0.9970 - precision: 0.9948 - recall: 1.0000 - auc: 0.9999 - val_loss: 0.4557 - val_tp: 53.0000 - val_fp: 14.0000 - val_tn: 76.0000 - val_fn: 3.0000 - val_accuracy: 0.8836 - val_precision: 0.7910 - val_recall: 0.9464 - val_auc: 0.9559
Epoch 29/40

Epoch 00029: accuracy did not improve from 0.99704
338/338 - 24s - loss: 0.0179 - tp: 192.0000 - fp: 1.0000 - tn: 145.0000 - fn: 0.0000e+00 - accuracy: 0.9970 - precision: 0.9948 - recall: 1.0000 - auc: 0.9999 - val_loss: 0.3927 - val_tp: 52.0000 - val_fp: 12.0000 - val_tn: 78.0000 - val_fn: 4.0000 - val_accuracy: 0.8904 - val_precision: 0.8125 - val_recall: 0.9286 - val_auc: 0.9551
Epoch 30/40

Epoch 00030: accuracy did not improve from 0.99704
338/338 - 24s - loss: 0.0130 - tp: 192.0000 - fp: 1.0000 - tn: 145.0000 - fn: 0.0000e+00 - accuracy: 0.9970 - precision: 0.9948 - recall: 1.0000 - auc: 1.0000 - val_loss: 0.4775 - val_tp: 53.0000 - val_fp: 14.0000 - val_tn: 76.0000 - val_fn: 3.0000 - val_accuracy: 0.8836 - val_precision: 0.7910 - val_recall: 0.9464 - val_auc: 0.9585
Epoch 31/40

Epoch 00031: accuracy did not improve from 0.99704
338/338 - 24s - loss: 0.0141 - tp: 192.0000 - fp: 1.0000 - tn: 145.0000 - fn: 0.0000e+00 - accuracy: 0.9970 - precision: 0.9948 - recall: 1.0000 - auc: 0.9999 - val_loss: 0.4379 - val_tp: 52.0000 - val_fp: 14.0000 - val_tn: 76.0000 - val_fn: 4.0000 - val_accuracy: 0.8767 - val_precision: 0.7879 - val_recall: 0.9286 - val_auc: 0.9588
Epoch 32/40

Epoch 00032: accuracy did not improve from 0.99704
338/338 - 24s - loss: 0.0102 - tp: 192.0000 - fp: 1.0000 - tn: 145.0000 - fn: 0.0000e+00 - accuracy: 0.9970 - precision: 0.9948 - recall: 1.0000 - auc: 1.0000 - val_loss: 0.5184 - val_tp: 53.0000 - val_fp: 14.0000 - val_tn: 76.0000 - val_fn: 3.0000 - val_accuracy: 0.8836 - val_precision: 0.7910 - val_recall: 0.9464 - val_auc: 0.9525
Epoch 33/40

Epoch 00033: accuracy did not improve from 0.99704
338/338 - 24s - loss: 0.0107 - tp: 192.0000 - fp: 1.0000 - tn: 145.0000 - fn: 0.0000e+00 - accuracy: 0.9970 - precision: 0.9948 - recall: 1.0000 - auc: 1.0000 - val_loss: 0.4784 - val_tp: 52.0000 - val_fp: 14.0000 - val_tn: 76.0000 - val_fn: 4.0000 - val_accuracy: 0.8767 - val_precision: 0.7879 - val_recall: 0.9286 - val_auc: 0.9606
Epoch 34/40

Epoch 00034: accuracy improved from 0.99704 to 1.00000, saving model to /home/ashraf/defect_pred/model/AttentionRNNpoipara1_34_1.000.h5
338/338 - 24s - loss: 0.0065 - tp: 192.0000 - fp: 0.0000e+00 - tn: 146.0000 - fn: 0.0000e+00 - accuracy: 1.0000 - precision: 1.0000 - recall: 1.0000 - auc: 1.0000 - val_loss: 0.5052 - val_tp: 52.0000 - val_fp: 14.0000 - val_tn: 76.0000 - val_fn: 4.0000 - val_accuracy: 0.8767 - val_precision: 0.7879 - val_recall: 0.9286 - val_auc: 0.9477
Epoch 35/40

Epoch 00035: accuracy did not improve from 1.00000
338/338 - 23s - loss: 0.0058 - tp: 192.0000 - fp: 0.0000e+00 - tn: 146.0000 - fn: 0.0000e+00 - accuracy: 1.0000 - precision: 1.0000 - recall: 1.0000 - auc: 1.0000 - val_loss: 0.5608 - val_tp: 53.0000 - val_fp: 14.0000 - val_tn: 76.0000 - val_fn: 3.0000 - val_accuracy: 0.8836 - val_precision: 0.7910 - val_recall: 0.9464 - val_auc: 0.9400
Epoch 36/40

Epoch 00036: accuracy did not improve from 1.00000
338/338 - 24s - loss: 0.0054 - tp: 192.0000 - fp: 0.0000e+00 - tn: 146.0000 - fn: 0.0000e+00 - accuracy: 1.0000 - precision: 1.0000 - recall: 1.0000 - auc: 1.0000 - val_loss: 0.5260 - val_tp: 52.0000 - val_fp: 14.0000 - val_tn: 76.0000 - val_fn: 4.0000 - val_accuracy: 0.8767 - val_precision: 0.7879 - val_recall: 0.9286 - val_auc: 0.9472
Epoch 37/40

Epoch 00037: accuracy did not improve from 1.00000
338/338 - 23s - loss: 0.0161 - tp: 191.0000 - fp: 0.0000e+00 - tn: 146.0000 - fn: 1.0000 - accuracy: 0.9970 - precision: 1.0000 - recall: 0.9948 - auc: 0.9999 - val_loss: 0.5951 - val_tp: 53.0000 - val_fp: 14.0000 - val_tn: 76.0000 - val_fn: 3.0000 - val_accuracy: 0.8836 - val_precision: 0.7910 - val_recall: 0.9464 - val_auc: 0.9288
Epoch 38/40

Epoch 00038: accuracy did not improve from 1.00000
338/338 - 23s - loss: 0.0044 - tp: 192.0000 - fp: 0.0000e+00 - tn: 146.0000 - fn: 0.0000e+00 - accuracy: 1.0000 - precision: 1.0000 - recall: 1.0000 - auc: 1.0000 - val_loss: 0.4576 - val_tp: 53.0000 - val_fp: 12.0000 - val_tn: 78.0000 - val_fn: 3.0000 - val_accuracy: 0.8973 - val_precision: 0.8154 - val_recall: 0.9464 - val_auc: 0.9438
Epoch 39/40

Epoch 00039: accuracy did not improve from 1.00000
338/338 - 24s - loss: 0.0032 - tp: 192.0000 - fp: 0.0000e+00 - tn: 146.0000 - fn: 0.0000e+00 - accuracy: 1.0000 - precision: 1.0000 - recall: 1.0000 - auc: 1.0000 - val_loss: 0.4688 - val_tp: 53.0000 - val_fp: 10.0000 - val_tn: 80.0000 - val_fn: 3.0000 - val_accuracy: 0.9110 - val_precision: 0.8413 - val_recall: 0.9464 - val_auc: 0.9452
Epoch 40/40

Epoch 00040: accuracy did not improve from 1.00000
338/338 - 24s - loss: 0.0026 - tp: 192.0000 - fp: 0.0000e+00 - tn: 146.0000 - fn: 0.0000e+00 - accuracy: 1.0000 - precision: 1.0000 - recall: 1.0000 - auc: 1.0000 - val_loss: 0.5618 - val_tp: 53.0000 - val_fp: 14.0000 - val_tn: 76.0000 - val_fn: 3.0000 - val_accuracy: 0.8836 - val_precision: 0.7910 - val_recall: 0.9464 - val_auc: 0.9328
Model training completed
Starting training the model...
Train on 338 samples, validate on 146 samples
Epoch 1/40
2020-05-16 12:23:02.524331: I tensorflow/core/profiler/lib/profiler_session.cc:225] Profiler session started.

Epoch 00001: accuracy improved from -inf to 0.58580, saving model to /home/ashraf/defect_pred/model/AttentionRNNpoipara2_01_0.586.h5
338/338 - 34s - loss: 0.6636 - tp: 192.0000 - fp: 140.0000 - tn: 6.0000 - fn: 0.0000e+00 - accuracy: 0.5858 - precision: 0.5783 - recall: 1.0000 - auc: 0.6370 - val_loss: 0.6828 - val_tp: 54.0000 - val_fp: 68.0000 - val_tn: 22.0000 - val_fn: 2.0000 - val_accuracy: 0.5205 - val_precision: 0.4426 - val_recall: 0.9643 - val_auc: 0.8304
Epoch 2/40

Epoch 00002: accuracy improved from 0.58580 to 0.77219, saving model to /home/ashraf/defect_pred/model/AttentionRNNpoipara2_02_0.772.h5
338/338 - 25s - loss: 0.5335 - tp: 179.0000 - fp: 64.0000 - tn: 82.0000 - fn: 13.0000 - accuracy: 0.7722 - precision: 0.7366 - recall: 0.9323 - auc: 0.8705 - val_loss: 0.5010 - val_tp: 40.0000 - val_fp: 7.0000 - val_tn: 83.0000 - val_fn: 16.0000 - val_accuracy: 0.8425 - val_precision: 0.8511 - val_recall: 0.7143 - val_auc: 0.8779
Epoch 3/40

Epoch 00003: accuracy improved from 0.77219 to 0.84320, saving model to /home/ashraf/defect_pred/model/AttentionRNNpoipara2_03_0.843.h5
338/338 - 25s - loss: 0.4269 - tp: 153.0000 - fp: 14.0000 - tn: 132.0000 - fn: 39.0000 - accuracy: 0.8432 - precision: 0.9162 - recall: 0.7969 - auc: 0.9191 - val_loss: 0.4084 - val_tp: 37.0000 - val_fp: 4.0000 - val_tn: 86.0000 - val_fn: 19.0000 - val_accuracy: 0.8425 - val_precision: 0.9024 - val_recall: 0.6607 - val_auc: 0.8995
Epoch 4/40

Epoch 00004: accuracy improved from 0.84320 to 0.87278, saving model to /home/ashraf/defect_pred/model/AttentionRNNpoipara2_04_0.873.h5
338/338 - 25s - loss: 0.3667 - tp: 159.0000 - fp: 10.0000 - tn: 136.0000 - fn: 33.0000 - accuracy: 0.8728 - precision: 0.9408 - recall: 0.8281 - auc: 0.9315 - val_loss: 0.4544 - val_tp: 44.0000 - val_fp: 12.0000 - val_tn: 78.0000 - val_fn: 12.0000 - val_accuracy: 0.8356 - val_precision: 0.7857 - val_recall: 0.7857 - val_auc: 0.9048
Epoch 5/40

Epoch 00005: accuracy improved from 0.87278 to 0.89053, saving model to /home/ashraf/defect_pred/model/AttentionRNNpoipara2_05_0.891.h5
338/338 - 25s - loss: 0.3294 - tp: 167.0000 - fp: 12.0000 - tn: 134.0000 - fn: 25.0000 - accuracy: 0.8905 - precision: 0.9330 - recall: 0.8698 - auc: 0.9396 - val_loss: 0.3825 - val_tp: 44.0000 - val_fp: 6.0000 - val_tn: 84.0000 - val_fn: 12.0000 - val_accuracy: 0.8767 - val_precision: 0.8800 - val_recall: 0.7857 - val_auc: 0.9246
Epoch 6/40

Epoch 00006: accuracy improved from 0.89053 to 0.91716, saving model to /home/ashraf/defect_pred/model/AttentionRNNpoipara2_06_0.917.h5
338/338 - 25s - loss: 0.2786 - tp: 168.0000 - fp: 4.0000 - tn: 142.0000 - fn: 24.0000 - accuracy: 0.9172 - precision: 0.9767 - recall: 0.8750 - auc: 0.9717 - val_loss: 0.3594 - val_tp: 47.0000 - val_fp: 9.0000 - val_tn: 81.0000 - val_fn: 9.0000 - val_accuracy: 0.8767 - val_precision: 0.8393 - val_recall: 0.8393 - val_auc: 0.9390
Epoch 7/40

Epoch 00007: accuracy improved from 0.91716 to 0.93491, saving model to /home/ashraf/defect_pred/model/AttentionRNNpoipara2_07_0.935.h5
338/338 - 25s - loss: 0.2355 - tp: 176.0000 - fp: 6.0000 - tn: 140.0000 - fn: 16.0000 - accuracy: 0.9349 - precision: 0.9670 - recall: 0.9167 - auc: 0.9809 - val_loss: 0.3317 - val_tp: 48.0000 - val_fp: 7.0000 - val_tn: 83.0000 - val_fn: 8.0000 - val_accuracy: 0.8973 - val_precision: 0.8727 - val_recall: 0.8571 - val_auc: 0.9457
Epoch 8/40

Epoch 00008: accuracy improved from 0.93491 to 0.94675, saving model to /home/ashraf/defect_pred/model/AttentionRNNpoipara2_08_0.947.h5
338/338 - 25s - loss: 0.1949 - tp: 178.0000 - fp: 4.0000 - tn: 142.0000 - fn: 14.0000 - accuracy: 0.9467 - precision: 0.9780 - recall: 0.9271 - auc: 0.9855 - val_loss: 0.4107 - val_tp: 51.0000 - val_fp: 15.0000 - val_tn: 75.0000 - val_fn: 5.0000 - val_accuracy: 0.8630 - val_precision: 0.7727 - val_recall: 0.9107 - val_auc: 0.9426
Epoch 9/40

Epoch 00009: accuracy did not improve from 0.94675
338/338 - 25s - loss: 0.2426 - tp: 181.0000 - fp: 15.0000 - tn: 131.0000 - fn: 11.0000 - accuracy: 0.9231 - precision: 0.9235 - recall: 0.9427 - auc: 0.9650 - val_loss: 0.3766 - val_tp: 48.0000 - val_fp: 12.0000 - val_tn: 78.0000 - val_fn: 8.0000 - val_accuracy: 0.8630 - val_precision: 0.8000 - val_recall: 0.8571 - val_auc: 0.9419
Epoch 10/40

Epoch 00010: accuracy did not improve from 0.94675
338/338 - 25s - loss: 0.1903 - tp: 182.0000 - fp: 8.0000 - tn: 138.0000 - fn: 10.0000 - accuracy: 0.9467 - precision: 0.9579 - recall: 0.9479 - auc: 0.9797 - val_loss: 0.4626 - val_tp: 52.0000 - val_fp: 20.0000 - val_tn: 70.0000 - val_fn: 4.0000 - val_accuracy: 0.8356 - val_precision: 0.7222 - val_recall: 0.9286 - val_auc: 0.9376
Epoch 11/40

Epoch 00011: accuracy improved from 0.94675 to 0.94970, saving model to /home/ashraf/defect_pred/model/AttentionRNNpoipara2_11_0.950.h5
338/338 - 26s - loss: 0.1641 - tp: 183.0000 - fp: 8.0000 - tn: 138.0000 - fn: 9.0000 - accuracy: 0.9497 - precision: 0.9581 - recall: 0.9531 - auc: 0.9901 - val_loss: 0.3275 - val_tp: 51.0000 - val_fp: 9.0000 - val_tn: 81.0000 - val_fn: 5.0000 - val_accuracy: 0.9041 - val_precision: 0.8500 - val_recall: 0.9107 - val_auc: 0.9564
Epoch 12/40

Epoch 00012: accuracy improved from 0.94970 to 0.95562, saving model to /home/ashraf/defect_pred/model/AttentionRNNpoipara2_12_0.956.h5
338/338 - 25s - loss: 0.1417 - tp: 183.0000 - fp: 6.0000 - tn: 140.0000 - fn: 9.0000 - accuracy: 0.9556 - precision: 0.9683 - recall: 0.9531 - auc: 0.9871 - val_loss: 0.2765 - val_tp: 48.0000 - val_fp: 6.0000 - val_tn: 84.0000 - val_fn: 8.0000 - val_accuracy: 0.9041 - val_precision: 0.8889 - val_recall: 0.8571 - val_auc: 0.9648
Epoch 13/40

Epoch 00013: accuracy improved from 0.95562 to 0.96154, saving model to /home/ashraf/defect_pred/model/AttentionRNNpoipara2_13_0.962.h5
338/338 - 25s - loss: 0.1280 - tp: 184.0000 - fp: 5.0000 - tn: 141.0000 - fn: 8.0000 - accuracy: 0.9615 - precision: 0.9735 - recall: 0.9583 - auc: 0.9927 - val_loss: 0.7780 - val_tp: 54.0000 - val_fp: 36.0000 - val_tn: 54.0000 - val_fn: 2.0000 - val_accuracy: 0.7397 - val_precision: 0.6000 - val_recall: 0.9643 - val_auc: 0.9319
Epoch 14/40

Epoch 00014: accuracy did not improve from 0.96154
338/338 - 25s - loss: 0.1737 - tp: 186.0000 - fp: 12.0000 - tn: 134.0000 - fn: 6.0000 - accuracy: 0.9467 - precision: 0.9394 - recall: 0.9688 - auc: 0.9865 - val_loss: 0.2548 - val_tp: 49.0000 - val_fp: 5.0000 - val_tn: 85.0000 - val_fn: 7.0000 - val_accuracy: 0.9178 - val_precision: 0.9074 - val_recall: 0.8750 - val_auc: 0.9645
Epoch 15/40

Epoch 00015: accuracy improved from 0.96154 to 0.97633, saving model to /home/ashraf/defect_pred/model/AttentionRNNpoipara2_15_0.976.h5
338/338 - 25s - loss: 0.0899 - tp: 187.0000 - fp: 3.0000 - tn: 143.0000 - fn: 5.0000 - accuracy: 0.9763 - precision: 0.9842 - recall: 0.9740 - auc: 0.9960 - val_loss: 0.2593 - val_tp: 48.0000 - val_fp: 5.0000 - val_tn: 85.0000 - val_fn: 8.0000 - val_accuracy: 0.9110 - val_precision: 0.9057 - val_recall: 0.8571 - val_auc: 0.9640
Epoch 16/40

Epoch 00016: accuracy did not improve from 0.97633
338/338 - 25s - loss: 0.1024 - tp: 187.0000 - fp: 5.0000 - tn: 141.0000 - fn: 5.0000 - accuracy: 0.9704 - precision: 0.9740 - recall: 0.9740 - auc: 0.9934 - val_loss: 0.2716 - val_tp: 44.0000 - val_fp: 2.0000 - val_tn: 88.0000 - val_fn: 12.0000 - val_accuracy: 0.9041 - val_precision: 0.9565 - val_recall: 0.7857 - val_auc: 0.9678
Epoch 17/40

Epoch 00017: accuracy did not improve from 0.97633
338/338 - 27s - loss: 0.1065 - tp: 181.0000 - fp: 0.0000e+00 - tn: 146.0000 - fn: 11.0000 - accuracy: 0.9675 - precision: 1.0000 - recall: 0.9427 - auc: 0.9973 - val_loss: 0.2152 - val_tp: 48.0000 - val_fp: 3.0000 - val_tn: 87.0000 - val_fn: 8.0000 - val_accuracy: 0.9247 - val_precision: 0.9412 - val_recall: 0.8571 - val_auc: 0.9700
Epoch 18/40

Epoch 00018: accuracy did not improve from 0.97633
338/338 - 30s - loss: 0.0934 - tp: 186.0000 - fp: 2.0000 - tn: 144.0000 - fn: 6.0000 - accuracy: 0.9763 - precision: 0.9894 - recall: 0.9688 - auc: 0.9972 - val_loss: 0.2333 - val_tp: 50.0000 - val_fp: 3.0000 - val_tn: 87.0000 - val_fn: 6.0000 - val_accuracy: 0.9384 - val_precision: 0.9434 - val_recall: 0.8929 - val_auc: 0.9682
Epoch 19/40

Epoch 00019: accuracy improved from 0.97633 to 0.98225, saving model to /home/ashraf/defect_pred/model/AttentionRNNpoipara2_19_0.982.h5
338/338 - 28s - loss: 0.0745 - tp: 187.0000 - fp: 1.0000 - tn: 145.0000 - fn: 5.0000 - accuracy: 0.9822 - precision: 0.9947 - recall: 0.9740 - auc: 0.9978 - val_loss: 0.2351 - val_tp: 52.0000 - val_fp: 9.0000 - val_tn: 81.0000 - val_fn: 4.0000 - val_accuracy: 0.9110 - val_precision: 0.8525 - val_recall: 0.9286 - val_auc: 0.9691
Epoch 20/40

Epoch 00020: accuracy did not improve from 0.98225
338/338 - 31s - loss: 0.0649 - tp: 187.0000 - fp: 1.0000 - tn: 145.0000 - fn: 5.0000 - accuracy: 0.9822 - precision: 0.9947 - recall: 0.9740 - auc: 0.9983 - val_loss: 0.2313 - val_tp: 52.0000 - val_fp: 10.0000 - val_tn: 80.0000 - val_fn: 4.0000 - val_accuracy: 0.9041 - val_precision: 0.8387 - val_recall: 0.9286 - val_auc: 0.9697
Epoch 21/40

Epoch 00021: accuracy did not improve from 0.98225
338/338 - 27s - loss: 0.0599 - tp: 189.0000 - fp: 3.0000 - tn: 143.0000 - fn: 3.0000 - accuracy: 0.9822 - precision: 0.9844 - recall: 0.9844 - auc: 0.9985 - val_loss: 0.3063 - val_tp: 52.0000 - val_fp: 12.0000 - val_tn: 78.0000 - val_fn: 4.0000 - val_accuracy: 0.8904 - val_precision: 0.8125 - val_recall: 0.9286 - val_auc: 0.9625
Epoch 22/40

Epoch 00022: accuracy improved from 0.98225 to 0.98521, saving model to /home/ashraf/defect_pred/model/AttentionRNNpoipara2_22_0.985.h5
338/338 - 25s - loss: 0.0508 - tp: 189.0000 - fp: 2.0000 - tn: 144.0000 - fn: 3.0000 - accuracy: 0.9852 - precision: 0.9895 - recall: 0.9844 - auc: 0.9990 - val_loss: 0.2744 - val_tp: 53.0000 - val_fp: 11.0000 - val_tn: 79.0000 - val_fn: 3.0000 - val_accuracy: 0.9041 - val_precision: 0.8281 - val_recall: 0.9464 - val_auc: 0.9660
Epoch 23/40

Epoch 00023: accuracy improved from 0.98521 to 0.99112, saving model to /home/ashraf/defect_pred/model/AttentionRNNpoipara2_23_0.991.h5
338/338 - 25s - loss: 0.0461 - tp: 191.0000 - fp: 2.0000 - tn: 144.0000 - fn: 1.0000 - accuracy: 0.9911 - precision: 0.9896 - recall: 0.9948 - auc: 0.9981 - val_loss: 0.3449 - val_tp: 53.0000 - val_fp: 13.0000 - val_tn: 77.0000 - val_fn: 3.0000 - val_accuracy: 0.8904 - val_precision: 0.8030 - val_recall: 0.9464 - val_auc: 0.9602
Epoch 24/40

Epoch 00024: accuracy did not improve from 0.99112
338/338 - 25s - loss: 0.0422 - tp: 191.0000 - fp: 2.0000 - tn: 144.0000 - fn: 1.0000 - accuracy: 0.9911 - precision: 0.9896 - recall: 0.9948 - auc: 0.9982 - val_loss: 0.3683 - val_tp: 53.0000 - val_fp: 15.0000 - val_tn: 75.0000 - val_fn: 3.0000 - val_accuracy: 0.8767 - val_precision: 0.7794 - val_recall: 0.9464 - val_auc: 0.9628
Epoch 25/40

Epoch 00025: accuracy did not improve from 0.99112
338/338 - 25s - loss: 0.0390 - tp: 191.0000 - fp: 2.0000 - tn: 144.0000 - fn: 1.0000 - accuracy: 0.9911 - precision: 0.9896 - recall: 0.9948 - auc: 0.9984 - val_loss: 0.4546 - val_tp: 53.0000 - val_fp: 17.0000 - val_tn: 73.0000 - val_fn: 3.0000 - val_accuracy: 0.8630 - val_precision: 0.7571 - val_recall: 0.9464 - val_auc: 0.9617
Epoch 26/40

Epoch 00026: accuracy did not improve from 0.99112
338/338 - 25s - loss: 0.0374 - tp: 191.0000 - fp: 2.0000 - tn: 144.0000 - fn: 1.0000 - accuracy: 0.9911 - precision: 0.9896 - recall: 0.9948 - auc: 0.9985 - val_loss: 0.5355 - val_tp: 54.0000 - val_fp: 22.0000 - val_tn: 68.0000 - val_fn: 2.0000 - val_accuracy: 0.8356 - val_precision: 0.7105 - val_recall: 0.9643 - val_auc: 0.9571
Epoch 27/40

Epoch 00027: accuracy improved from 0.99112 to 0.99704, saving model to /home/ashraf/defect_pred/model/AttentionRNNpoipara2_27_0.997.h5
338/338 - 25s - loss: 0.0301 - tp: 192.0000 - fp: 1.0000 - tn: 145.0000 - fn: 0.0000e+00 - accuracy: 0.9970 - precision: 0.9948 - recall: 1.0000 - auc: 0.9987 - val_loss: 0.7398 - val_tp: 54.0000 - val_fp: 26.0000 - val_tn: 64.0000 - val_fn: 2.0000 - val_accuracy: 0.8082 - val_precision: 0.6750 - val_recall: 0.9643 - val_auc: 0.9620
Epoch 28/40

Epoch 00028: accuracy did not improve from 0.99704
338/338 - 25s - loss: 0.0462 - tp: 192.0000 - fp: 4.0000 - tn: 142.0000 - fn: 0.0000e+00 - accuracy: 0.9882 - precision: 0.9796 - recall: 1.0000 - auc: 0.9994 - val_loss: 0.3067 - val_tp: 52.0000 - val_fp: 10.0000 - val_tn: 80.0000 - val_fn: 4.0000 - val_accuracy: 0.9041 - val_precision: 0.8387 - val_recall: 0.9286 - val_auc: 0.9653
Epoch 29/40

Epoch 00029: accuracy did not improve from 0.99704
338/338 - 25s - loss: 0.0402 - tp: 189.0000 - fp: 2.0000 - tn: 144.0000 - fn: 3.0000 - accuracy: 0.9852 - precision: 0.9895 - recall: 0.9844 - auc: 0.9994 - val_loss: 0.2654 - val_tp: 52.0000 - val_fp: 10.0000 - val_tn: 80.0000 - val_fn: 4.0000 - val_accuracy: 0.9041 - val_precision: 0.8387 - val_recall: 0.9286 - val_auc: 0.9636
Epoch 30/40

Epoch 00030: accuracy did not improve from 0.99704
338/338 - 25s - loss: 0.0326 - tp: 190.0000 - fp: 2.0000 - tn: 144.0000 - fn: 2.0000 - accuracy: 0.9882 - precision: 0.9896 - recall: 0.9896 - auc: 0.9995 - val_loss: 0.4029 - val_tp: 53.0000 - val_fp: 16.0000 - val_tn: 74.0000 - val_fn: 3.0000 - val_accuracy: 0.8699 - val_precision: 0.7681 - val_recall: 0.9464 - val_auc: 0.9640
Epoch 31/40

Epoch 00031: accuracy did not improve from 0.99704
338/338 - 26s - loss: 0.0250 - tp: 192.0000 - fp: 2.0000 - tn: 144.0000 - fn: 0.0000e+00 - accuracy: 0.9941 - precision: 0.9897 - recall: 1.0000 - auc: 0.9998 - val_loss: 0.3157 - val_tp: 52.0000 - val_fp: 12.0000 - val_tn: 78.0000 - val_fn: 4.0000 - val_accuracy: 0.8904 - val_precision: 0.8125 - val_recall: 0.9286 - val_auc: 0.9682
Epoch 32/40

Epoch 00032: accuracy did not improve from 0.99704
338/338 - 25s - loss: 0.0177 - tp: 192.0000 - fp: 1.0000 - tn: 145.0000 - fn: 0.0000e+00 - accuracy: 0.9970 - precision: 0.9948 - recall: 1.0000 - auc: 0.9998 - val_loss: 0.3298 - val_tp: 52.0000 - val_fp: 12.0000 - val_tn: 78.0000 - val_fn: 4.0000 - val_accuracy: 0.8904 - val_precision: 0.8125 - val_recall: 0.9286 - val_auc: 0.9705
Epoch 33/40

Epoch 00033: accuracy did not improve from 0.99704
338/338 - 26s - loss: 0.0169 - tp: 192.0000 - fp: 1.0000 - tn: 145.0000 - fn: 0.0000e+00 - accuracy: 0.9970 - precision: 0.9948 - recall: 1.0000 - auc: 0.9999 - val_loss: 0.4618 - val_tp: 53.0000 - val_fp: 17.0000 - val_tn: 73.0000 - val_fn: 3.0000 - val_accuracy: 0.8630 - val_precision: 0.7571 - val_recall: 0.9464 - val_auc: 0.9664
Epoch 34/40

Epoch 00034: accuracy did not improve from 0.99704
338/338 - 25s - loss: 0.0223 - tp: 191.0000 - fp: 2.0000 - tn: 144.0000 - fn: 1.0000 - accuracy: 0.9911 - precision: 0.9896 - recall: 0.9948 - auc: 0.9999 - val_loss: 0.5342 - val_tp: 54.0000 - val_fp: 19.0000 - val_tn: 71.0000 - val_fn: 2.0000 - val_accuracy: 0.8562 - val_precision: 0.7397 - val_recall: 0.9643 - val_auc: 0.9675
Epoch 35/40

Epoch 00035: accuracy did not improve from 0.99704
338/338 - 25s - loss: 0.0196 - tp: 192.0000 - fp: 2.0000 - tn: 144.0000 - fn: 0.0000e+00 - accuracy: 0.9941 - precision: 0.9897 - recall: 1.0000 - auc: 0.9999 - val_loss: 0.2833 - val_tp: 52.0000 - val_fp: 9.0000 - val_tn: 81.0000 - val_fn: 4.0000 - val_accuracy: 0.9110 - val_precision: 0.8525 - val_recall: 0.9286 - val_auc: 0.9678
Epoch 36/40

Epoch 00036: accuracy did not improve from 0.99704
338/338 - 25s - loss: 0.0137 - tp: 192.0000 - fp: 1.0000 - tn: 145.0000 - fn: 0.0000e+00 - accuracy: 0.9970 - precision: 0.9948 - recall: 1.0000 - auc: 0.9999 - val_loss: 0.3265 - val_tp: 52.0000 - val_fp: 12.0000 - val_tn: 78.0000 - val_fn: 4.0000 - val_accuracy: 0.8904 - val_precision: 0.8125 - val_recall: 0.9286 - val_auc: 0.9670
Epoch 37/40

Epoch 00037: accuracy did not improve from 0.99704
338/338 - 25s - loss: 0.0124 - tp: 192.0000 - fp: 1.0000 - tn: 145.0000 - fn: 0.0000e+00 - accuracy: 0.9970 - precision: 0.9948 - recall: 1.0000 - auc: 0.9999 - val_loss: 0.4126 - val_tp: 53.0000 - val_fp: 14.0000 - val_tn: 76.0000 - val_fn: 3.0000 - val_accuracy: 0.8836 - val_precision: 0.7910 - val_recall: 0.9464 - val_auc: 0.9641
Epoch 38/40

Epoch 00038: accuracy did not improve from 0.99704
338/338 - 25s - loss: 0.0141 - tp: 192.0000 - fp: 1.0000 - tn: 145.0000 - fn: 0.0000e+00 - accuracy: 0.9970 - precision: 0.9948 - recall: 1.0000 - auc: 1.0000 - val_loss: 0.3705 - val_tp: 52.0000 - val_fp: 14.0000 - val_tn: 76.0000 - val_fn: 4.0000 - val_accuracy: 0.8767 - val_precision: 0.7879 - val_recall: 0.9286 - val_auc: 0.9642
Epoch 39/40

Epoch 00039: accuracy did not improve from 0.99704
338/338 - 25s - loss: 0.0100 - tp: 192.0000 - fp: 1.0000 - tn: 145.0000 - fn: 0.0000e+00 - accuracy: 0.9970 - precision: 0.9948 - recall: 1.0000 - auc: 1.0000 - val_loss: 0.4176 - val_tp: 53.0000 - val_fp: 14.0000 - val_tn: 76.0000 - val_fn: 3.0000 - val_accuracy: 0.8836 - val_precision: 0.7910 - val_recall: 0.9464 - val_auc: 0.9630
Epoch 40/40

Epoch 00040: accuracy did not improve from 0.99704
338/338 - 25s - loss: 0.0103 - tp: 192.0000 - fp: 1.0000 - tn: 145.0000 - fn: 0.0000e+00 - accuracy: 0.9970 - precision: 0.9948 - recall: 1.0000 - auc: 1.0000 - val_loss: 0.4096 - val_tp: 52.0000 - val_fp: 14.0000 - val_tn: 76.0000 - val_fn: 4.0000 - val_accuracy: 0.8767 - val_precision: 0.7879 - val_recall: 0.9286 - val_auc: 0.9583
Model training completed
Starting training the model...
Train on 338 samples, validate on 146 samples
Epoch 1/40
2020-05-16 12:40:13.942883: I tensorflow/core/profiler/lib/profiler_session.cc:225] Profiler session started.

Epoch 00001: accuracy improved from -inf to 0.60651, saving model to /home/ashraf/defect_pred/model/AttentionRNNpoipara3_01_0.607.h5
338/338 - 35s - loss: 0.6538 - tp: 192.0000 - fp: 133.0000 - tn: 13.0000 - fn: 0.0000e+00 - accuracy: 0.6065 - precision: 0.5908 - recall: 1.0000 - auc: 0.6543 - val_loss: 0.6134 - val_tp: 51.0000 - val_fp: 48.0000 - val_tn: 42.0000 - val_fn: 5.0000 - val_accuracy: 0.6370 - val_precision: 0.5152 - val_recall: 0.9107 - val_auc: 0.8371
Epoch 2/40

Epoch 00002: accuracy improved from 0.60651 to 0.74556, saving model to /home/ashraf/defect_pred/model/AttentionRNNpoipara3_02_0.746.h5
338/338 - 26s - loss: 0.5084 - tp: 163.0000 - fp: 57.0000 - tn: 89.0000 - fn: 29.0000 - accuracy: 0.7456 - precision: 0.7409 - recall: 0.8490 - auc: 0.8502 - val_loss: 0.4418 - val_tp: 39.0000 - val_fp: 6.0000 - val_tn: 84.0000 - val_fn: 17.0000 - val_accuracy: 0.8425 - val_precision: 0.8667 - val_recall: 0.6964 - val_auc: 0.8877
Epoch 3/40

Epoch 00003: accuracy improved from 0.74556 to 0.85207, saving model to /home/ashraf/defect_pred/model/AttentionRNNpoipara3_03_0.852.h5
338/338 - 26s - loss: 0.3959 - tp: 162.0000 - fp: 20.0000 - tn: 126.0000 - fn: 30.0000 - accuracy: 0.8521 - precision: 0.8901 - recall: 0.8438 - auc: 0.9168 - val_loss: 0.7489 - val_tp: 53.0000 - val_fp: 43.0000 - val_tn: 47.0000 - val_fn: 3.0000 - val_accuracy: 0.6849 - val_precision: 0.5521 - val_recall: 0.9464 - val_auc: 0.8905
Epoch 4/40

Epoch 00004: accuracy improved from 0.85207 to 0.86982, saving model to /home/ashraf/defect_pred/model/AttentionRNNpoipara3_04_0.870.h5
338/338 - 26s - loss: 0.3596 - tp: 180.0000 - fp: 32.0000 - tn: 114.0000 - fn: 12.0000 - accuracy: 0.8698 - precision: 0.8491 - recall: 0.9375 - auc: 0.9345 - val_loss: 0.3529 - val_tp: 47.0000 - val_fp: 8.0000 - val_tn: 82.0000 - val_fn: 9.0000 - val_accuracy: 0.8836 - val_precision: 0.8545 - val_recall: 0.8393 - val_auc: 0.9325
Epoch 5/40

Epoch 00005: accuracy improved from 0.86982 to 0.93195, saving model to /home/ashraf/defect_pred/model/AttentionRNNpoipara3_05_0.932.h5
338/338 - 27s - loss: 0.2617 - tp: 176.0000 - fp: 7.0000 - tn: 139.0000 - fn: 16.0000 - accuracy: 0.9320 - precision: 0.9617 - recall: 0.9167 - auc: 0.9621 - val_loss: 0.3951 - val_tp: 50.0000 - val_fp: 12.0000 - val_tn: 78.0000 - val_fn: 6.0000 - val_accuracy: 0.8767 - val_precision: 0.8065 - val_recall: 0.8929 - val_auc: 0.9326
Epoch 6/40

Epoch 00006: accuracy improved from 0.93195 to 0.93491, saving model to /home/ashraf/defect_pred/model/AttentionRNNpoipara3_06_0.935.h5
338/338 - 26s - loss: 0.2359 - tp: 179.0000 - fp: 9.0000 - tn: 137.0000 - fn: 13.0000 - accuracy: 0.9349 - precision: 0.9521 - recall: 0.9323 - auc: 0.9598 - val_loss: 0.2991 - val_tp: 43.0000 - val_fp: 6.0000 - val_tn: 84.0000 - val_fn: 13.0000 - val_accuracy: 0.8699 - val_precision: 0.8776 - val_recall: 0.7679 - val_auc: 0.9502
Epoch 7/40

Epoch 00007: accuracy did not improve from 0.93491
338/338 - 26s - loss: 0.2298 - tp: 178.0000 - fp: 11.0000 - tn: 135.0000 - fn: 14.0000 - accuracy: 0.9260 - precision: 0.9418 - recall: 0.9271 - auc: 0.9680 - val_loss: 0.2747 - val_tp: 46.0000 - val_fp: 5.0000 - val_tn: 85.0000 - val_fn: 10.0000 - val_accuracy: 0.8973 - val_precision: 0.9020 - val_recall: 0.8214 - val_auc: 0.9598
Epoch 8/40

Epoch 00008: accuracy improved from 0.93491 to 0.94083, saving model to /home/ashraf/defect_pred/model/AttentionRNNpoipara3_08_0.941.h5
338/338 - 26s - loss: 0.1832 - tp: 179.0000 - fp: 7.0000 - tn: 139.0000 - fn: 13.0000 - accuracy: 0.9408 - precision: 0.9624 - recall: 0.9323 - auc: 0.9804 - val_loss: 0.4694 - val_tp: 51.0000 - val_fp: 17.0000 - val_tn: 73.0000 - val_fn: 5.0000 - val_accuracy: 0.8493 - val_precision: 0.7500 - val_recall: 0.9107 - val_auc: 0.9475
Epoch 9/40

Epoch 00009: accuracy did not improve from 0.94083
338/338 - 26s - loss: 0.2271 - tp: 184.0000 - fp: 17.0000 - tn: 129.0000 - fn: 8.0000 - accuracy: 0.9260 - precision: 0.9154 - recall: 0.9583 - auc: 0.9630 - val_loss: 0.2788 - val_tp: 53.0000 - val_fp: 10.0000 - val_tn: 80.0000 - val_fn: 3.0000 - val_accuracy: 0.9110 - val_precision: 0.8413 - val_recall: 0.9464 - val_auc: 0.9647
Epoch 10/40

Epoch 00010: accuracy improved from 0.94083 to 0.96154, saving model to /home/ashraf/defect_pred/model/AttentionRNNpoipara3_10_0.962.h5
338/338 - 26s - loss: 0.1256 - tp: 184.0000 - fp: 5.0000 - tn: 141.0000 - fn: 8.0000 - accuracy: 0.9615 - precision: 0.9735 - recall: 0.9583 - auc: 0.9948 - val_loss: 0.2995 - val_tp: 51.0000 - val_fp: 11.0000 - val_tn: 79.0000 - val_fn: 5.0000 - val_accuracy: 0.8904 - val_precision: 0.8226 - val_recall: 0.9107 - val_auc: 0.9627
Epoch 11/40

Epoch 00011: accuracy improved from 0.96154 to 0.96450, saving model to /home/ashraf/defect_pred/model/AttentionRNNpoipara3_11_0.964.h5
338/338 - 26s - loss: 0.1132 - tp: 184.0000 - fp: 4.0000 - tn: 142.0000 - fn: 8.0000 - accuracy: 0.9645 - precision: 0.9787 - recall: 0.9583 - auc: 0.9921 - val_loss: 0.3623 - val_tp: 54.0000 - val_fp: 14.0000 - val_tn: 76.0000 - val_fn: 2.0000 - val_accuracy: 0.8904 - val_precision: 0.7941 - val_recall: 0.9643 - val_auc: 0.9631
Epoch 12/40

Epoch 00012: accuracy did not improve from 0.96450
338/338 - 29s - loss: 0.1195 - tp: 188.0000 - fp: 8.0000 - tn: 138.0000 - fn: 4.0000 - accuracy: 0.9645 - precision: 0.9592 - recall: 0.9792 - auc: 0.9894 - val_loss: 0.2996 - val_tp: 54.0000 - val_fp: 12.0000 - val_tn: 78.0000 - val_fn: 2.0000 - val_accuracy: 0.9041 - val_precision: 0.8182 - val_recall: 0.9643 - val_auc: 0.9646
Epoch 13/40

Epoch 00013: accuracy did not improve from 0.96450
338/338 - 26s - loss: 0.1231 - tp: 188.0000 - fp: 9.0000 - tn: 137.0000 - fn: 4.0000 - accuracy: 0.9615 - precision: 0.9543 - recall: 0.9792 - auc: 0.9935 - val_loss: 0.2784 - val_tp: 50.0000 - val_fp: 10.0000 - val_tn: 80.0000 - val_fn: 6.0000 - val_accuracy: 0.8904 - val_precision: 0.8333 - val_recall: 0.8929 - val_auc: 0.9636
Epoch 14/40

Epoch 00014: accuracy improved from 0.96450 to 0.97633, saving model to /home/ashraf/defect_pred/model/AttentionRNNpoipara3_14_0.976.h5
338/338 - 26s - loss: 0.0809 - tp: 189.0000 - fp: 5.0000 - tn: 141.0000 - fn: 3.0000 - accuracy: 0.9763 - precision: 0.9742 - recall: 0.9844 - auc: 0.9978 - val_loss: 0.4502 - val_tp: 54.0000 - val_fp: 23.0000 - val_tn: 67.0000 - val_fn: 2.0000 - val_accuracy: 0.8288 - val_precision: 0.7013 - val_recall: 0.9643 - val_auc: 0.9666
Epoch 15/40

Epoch 00015: accuracy did not improve from 0.97633
338/338 - 26s - loss: 0.0754 - tp: 189.0000 - fp: 5.0000 - tn: 141.0000 - fn: 3.0000 - accuracy: 0.9763 - precision: 0.9742 - recall: 0.9844 - auc: 0.9973 - val_loss: 0.4423 - val_tp: 55.0000 - val_fp: 22.0000 - val_tn: 68.0000 - val_fn: 1.0000 - val_accuracy: 0.8425 - val_precision: 0.7143 - val_recall: 0.9821 - val_auc: 0.9667
Epoch 16/40

Epoch 00016: accuracy improved from 0.97633 to 0.98521, saving model to /home/ashraf/defect_pred/model/AttentionRNNpoipara3_16_0.985.h5
338/338 - 27s - loss: 0.0556 - tp: 191.0000 - fp: 4.0000 - tn: 142.0000 - fn: 1.0000 - accuracy: 0.9852 - precision: 0.9795 - recall: 0.9948 - auc: 0.9977 - val_loss: 0.3583 - val_tp: 55.0000 - val_fp: 18.0000 - val_tn: 72.0000 - val_fn: 1.0000 - val_accuracy: 0.8699 - val_precision: 0.7534 - val_recall: 0.9821 - val_auc: 0.9716
Epoch 17/40

Epoch 00017: accuracy improved from 0.98521 to 0.98817, saving model to /home/ashraf/defect_pred/model/AttentionRNNpoipara3_17_0.988.h5
338/338 - 26s - loss: 0.0469 - tp: 192.0000 - fp: 4.0000 - tn: 142.0000 - fn: 0.0000e+00 - accuracy: 0.9882 - precision: 0.9796 - recall: 1.0000 - auc: 0.9983 - val_loss: 0.5227 - val_tp: 55.0000 - val_fp: 26.0000 - val_tn: 64.0000 - val_fn: 1.0000 - val_accuracy: 0.8151 - val_precision: 0.6790 - val_recall: 0.9821 - val_auc: 0.9620
Epoch 18/40

Epoch 00018: accuracy did not improve from 0.98817
338/338 - 26s - loss: 0.0526 - tp: 191.0000 - fp: 5.0000 - tn: 141.0000 - fn: 1.0000 - accuracy: 0.9822 - precision: 0.9745 - recall: 0.9948 - auc: 0.9986 - val_loss: 0.6487 - val_tp: 55.0000 - val_fp: 31.0000 - val_tn: 59.0000 - val_fn: 1.0000 - val_accuracy: 0.7808 - val_precision: 0.6395 - val_recall: 0.9821 - val_auc: 0.9650
Epoch 19/40

Epoch 00019: accuracy did not improve from 0.98817
338/338 - 26s - loss: 0.0560 - tp: 191.0000 - fp: 7.0000 - tn: 139.0000 - fn: 1.0000 - accuracy: 0.9763 - precision: 0.9646 - recall: 0.9948 - auc: 0.9991 - val_loss: 0.2838 - val_tp: 53.0000 - val_fp: 13.0000 - val_tn: 77.0000 - val_fn: 3.0000 - val_accuracy: 0.8904 - val_precision: 0.8030 - val_recall: 0.9464 - val_auc: 0.9637
Epoch 20/40

Epoch 00020: accuracy improved from 0.98817 to 0.99408, saving model to /home/ashraf/defect_pred/model/AttentionRNNpoipara3_20_0.994.h5
338/338 - 26s - loss: 0.0299 - tp: 192.0000 - fp: 2.0000 - tn: 144.0000 - fn: 0.0000e+00 - accuracy: 0.9941 - precision: 0.9897 - recall: 1.0000 - auc: 0.9998 - val_loss: 0.2972 - val_tp: 52.0000 - val_fp: 13.0000 - val_tn: 77.0000 - val_fn: 4.0000 - val_accuracy: 0.8836 - val_precision: 0.8000 - val_recall: 0.9286 - val_auc: 0.9658
Epoch 21/40

Epoch 00021: accuracy did not improve from 0.99408
338/338 - 26s - loss: 0.0245 - tp: 192.0000 - fp: 2.0000 - tn: 144.0000 - fn: 0.0000e+00 - accuracy: 0.9941 - precision: 0.9897 - recall: 1.0000 - auc: 0.9998 - val_loss: 0.3246 - val_tp: 55.0000 - val_fp: 16.0000 - val_tn: 74.0000 - val_fn: 1.0000 - val_accuracy: 0.8836 - val_precision: 0.7746 - val_recall: 0.9821 - val_auc: 0.9684
Epoch 22/40

Epoch 00022: accuracy did not improve from 0.99408
338/338 - 26s - loss: 0.0203 - tp: 192.0000 - fp: 2.0000 - tn: 144.0000 - fn: 0.0000e+00 - accuracy: 0.9941 - precision: 0.9897 - recall: 1.0000 - auc: 0.9999 - val_loss: 0.3234 - val_tp: 55.0000 - val_fp: 13.0000 - val_tn: 77.0000 - val_fn: 1.0000 - val_accuracy: 0.9041 - val_precision: 0.8088 - val_recall: 0.9821 - val_auc: 0.9700
Epoch 23/40

Epoch 00023: accuracy improved from 0.99408 to 0.99704, saving model to /home/ashraf/defect_pred/model/AttentionRNNpoipara3_23_0.997.h5
338/338 - 26s - loss: 0.0151 - tp: 192.0000 - fp: 1.0000 - tn: 145.0000 - fn: 0.0000e+00 - accuracy: 0.9970 - precision: 0.9948 - recall: 1.0000 - auc: 1.0000 - val_loss: 0.4438 - val_tp: 55.0000 - val_fp: 20.0000 - val_tn: 70.0000 - val_fn: 1.0000 - val_accuracy: 0.8562 - val_precision: 0.7333 - val_recall: 0.9821 - val_auc: 0.9695
Epoch 24/40

Epoch 00024: accuracy did not improve from 0.99704
338/338 - 26s - loss: 0.0235 - tp: 191.0000 - fp: 1.0000 - tn: 145.0000 - fn: 1.0000 - accuracy: 0.9941 - precision: 0.9948 - recall: 0.9948 - auc: 0.9999 - val_loss: 0.6129 - val_tp: 54.0000 - val_fp: 25.0000 - val_tn: 65.0000 - val_fn: 2.0000 - val_accuracy: 0.8151 - val_precision: 0.6835 - val_recall: 0.9643 - val_auc: 0.9324
Epoch 25/40

Epoch 00025: accuracy did not improve from 0.99704
338/338 - 26s - loss: 0.0189 - tp: 191.0000 - fp: 2.0000 - tn: 144.0000 - fn: 1.0000 - accuracy: 0.9911 - precision: 0.9896 - recall: 0.9948 - auc: 0.9999 - val_loss: 0.4813 - val_tp: 54.0000 - val_fp: 18.0000 - val_tn: 72.0000 - val_fn: 2.0000 - val_accuracy: 0.8630 - val_precision: 0.7500 - val_recall: 0.9643 - val_auc: 0.9643
Epoch 26/40

Epoch 00026: accuracy did not improve from 0.99704
338/338 - 26s - loss: 0.0213 - tp: 191.0000 - fp: 1.0000 - tn: 145.0000 - fn: 1.0000 - accuracy: 0.9941 - precision: 0.9948 - recall: 0.9948 - auc: 0.9999 - val_loss: 0.4352 - val_tp: 52.0000 - val_fp: 16.0000 - val_tn: 74.0000 - val_fn: 4.0000 - val_accuracy: 0.8630 - val_precision: 0.7647 - val_recall: 0.9286 - val_auc: 0.9558
Epoch 27/40

Epoch 00027: accuracy did not improve from 0.99704
338/338 - 26s - loss: 0.0298 - tp: 192.0000 - fp: 2.0000 - tn: 144.0000 - fn: 0.0000e+00 - accuracy: 0.9941 - precision: 0.9897 - recall: 1.0000 - auc: 0.9994 - val_loss: 0.3882 - val_tp: 51.0000 - val_fp: 15.0000 - val_tn: 75.0000 - val_fn: 5.0000 - val_accuracy: 0.8630 - val_precision: 0.7727 - val_recall: 0.9107 - val_auc: 0.9578
Epoch 28/40

Epoch 00028: accuracy improved from 0.99704 to 1.00000, saving model to /home/ashraf/defect_pred/model/AttentionRNNpoipara3_28_1.000.h5
338/338 - 26s - loss: 0.0118 - tp: 192.0000 - fp: 0.0000e+00 - tn: 146.0000 - fn: 0.0000e+00 - accuracy: 1.0000 - precision: 1.0000 - recall: 1.0000 - auc: 1.0000 - val_loss: 0.4304 - val_tp: 52.0000 - val_fp: 15.0000 - val_tn: 75.0000 - val_fn: 4.0000 - val_accuracy: 0.8699 - val_precision: 0.7761 - val_recall: 0.9286 - val_auc: 0.9581
Epoch 29/40

Epoch 00029: accuracy did not improve from 1.00000
338/338 - 26s - loss: 0.0102 - tp: 191.0000 - fp: 0.0000e+00 - tn: 146.0000 - fn: 1.0000 - accuracy: 0.9970 - precision: 1.0000 - recall: 0.9948 - auc: 1.0000 - val_loss: 0.5174 - val_tp: 53.0000 - val_fp: 20.0000 - val_tn: 70.0000 - val_fn: 3.0000 - val_accuracy: 0.8425 - val_precision: 0.7260 - val_recall: 0.9464 - val_auc: 0.9423
Epoch 30/40

Epoch 00030: accuracy did not improve from 1.00000
338/338 - 26s - loss: 0.0090 - tp: 192.0000 - fp: 0.0000e+00 - tn: 146.0000 - fn: 0.0000e+00 - accuracy: 1.0000 - precision: 1.0000 - recall: 1.0000 - auc: 1.0000 - val_loss: 0.4361 - val_tp: 51.0000 - val_fp: 13.0000 - val_tn: 77.0000 - val_fn: 5.0000 - val_accuracy: 0.8767 - val_precision: 0.7969 - val_recall: 0.9107 - val_auc: 0.9556
Epoch 31/40

Epoch 00031: accuracy did not improve from 1.00000
338/338 - 26s - loss: 0.0080 - tp: 192.0000 - fp: 0.0000e+00 - tn: 146.0000 - fn: 0.0000e+00 - accuracy: 1.0000 - precision: 1.0000 - recall: 1.0000 - auc: 1.0000 - val_loss: 0.4892 - val_tp: 51.0000 - val_fp: 14.0000 - val_tn: 76.0000 - val_fn: 5.0000 - val_accuracy: 0.8699 - val_precision: 0.7846 - val_recall: 0.9107 - val_auc: 0.9402
Epoch 32/40

Epoch 00032: accuracy did not improve from 1.00000
338/338 - 26s - loss: 0.0065 - tp: 192.0000 - fp: 0.0000e+00 - tn: 146.0000 - fn: 0.0000e+00 - accuracy: 1.0000 - precision: 1.0000 - recall: 1.0000 - auc: 1.0000 - val_loss: 0.5200 - val_tp: 52.0000 - val_fp: 15.0000 - val_tn: 75.0000 - val_fn: 4.0000 - val_accuracy: 0.8699 - val_precision: 0.7761 - val_recall: 0.9286 - val_auc: 0.9260
Epoch 33/40

Epoch 00033: accuracy did not improve from 1.00000
338/338 - 26s - loss: 0.0060 - tp: 192.0000 - fp: 0.0000e+00 - tn: 146.0000 - fn: 0.0000e+00 - accuracy: 1.0000 - precision: 1.0000 - recall: 1.0000 - auc: 1.0000 - val_loss: 0.4812 - val_tp: 49.0000 - val_fp: 11.0000 - val_tn: 79.0000 - val_fn: 7.0000 - val_accuracy: 0.8767 - val_precision: 0.8167 - val_recall: 0.8750 - val_auc: 0.9346
Epoch 34/40

Epoch 00034: accuracy did not improve from 1.00000
338/338 - 26s - loss: 0.0044 - tp: 192.0000 - fp: 0.0000e+00 - tn: 146.0000 - fn: 0.0000e+00 - accuracy: 1.0000 - precision: 1.0000 - recall: 1.0000 - auc: 1.0000 - val_loss: 0.5297 - val_tp: 50.0000 - val_fp: 14.0000 - val_tn: 76.0000 - val_fn: 6.0000 - val_accuracy: 0.8630 - val_precision: 0.7812 - val_recall: 0.8929 - val_auc: 0.9342
Epoch 35/40

Epoch 00035: accuracy did not improve from 1.00000
338/338 - 26s - loss: 0.0189 - tp: 192.0000 - fp: 2.0000 - tn: 144.0000 - fn: 0.0000e+00 - accuracy: 0.9941 - precision: 0.9897 - recall: 1.0000 - auc: 0.9997 - val_loss: 0.5257 - val_tp: 51.0000 - val_fp: 16.0000 - val_tn: 74.0000 - val_fn: 5.0000 - val_accuracy: 0.8562 - val_precision: 0.7612 - val_recall: 0.9107 - val_auc: 0.9398
Epoch 36/40

Epoch 00036: accuracy did not improve from 1.00000
338/338 - 26s - loss: 0.0035 - tp: 192.0000 - fp: 0.0000e+00 - tn: 146.0000 - fn: 0.0000e+00 - accuracy: 1.0000 - precision: 1.0000 - recall: 1.0000 - auc: 1.0000 - val_loss: 0.5497 - val_tp: 52.0000 - val_fp: 16.0000 - val_tn: 74.0000 - val_fn: 4.0000 - val_accuracy: 0.8630 - val_precision: 0.7647 - val_recall: 0.9286 - val_auc: 0.9301
Epoch 37/40

Epoch 00037: accuracy did not improve from 1.00000
338/338 - 26s - loss: 0.0022 - tp: 192.0000 - fp: 0.0000e+00 - tn: 146.0000 - fn: 0.0000e+00 - accuracy: 1.0000 - precision: 1.0000 - recall: 1.0000 - auc: 1.0000 - val_loss: 0.5615 - val_tp: 49.0000 - val_fp: 12.0000 - val_tn: 78.0000 - val_fn: 7.0000 - val_accuracy: 0.8699 - val_precision: 0.8033 - val_recall: 0.8750 - val_auc: 0.9302
Epoch 38/40

Epoch 00038: accuracy did not improve from 1.00000
338/338 - 26s - loss: 0.0017 - tp: 192.0000 - fp: 0.0000e+00 - tn: 146.0000 - fn: 0.0000e+00 - accuracy: 1.0000 - precision: 1.0000 - recall: 1.0000 - auc: 1.0000 - val_loss: 0.5926 - val_tp: 50.0000 - val_fp: 13.0000 - val_tn: 77.0000 - val_fn: 6.0000 - val_accuracy: 0.8699 - val_precision: 0.7937 - val_recall: 0.8929 - val_auc: 0.9091
Epoch 39/40

Epoch 00039: accuracy did not improve from 1.00000
338/338 - 26s - loss: 0.0014 - tp: 192.0000 - fp: 0.0000e+00 - tn: 146.0000 - fn: 0.0000e+00 - accuracy: 1.0000 - precision: 1.0000 - recall: 1.0000 - auc: 1.0000 - val_loss: 0.6429 - val_tp: 51.0000 - val_fp: 16.0000 - val_tn: 74.0000 - val_fn: 5.0000 - val_accuracy: 0.8562 - val_precision: 0.7612 - val_recall: 0.9107 - val_auc: 0.9045
Epoch 40/40

Epoch 00040: accuracy did not improve from 1.00000
338/338 - 26s - loss: 0.0012 - tp: 192.0000 - fp: 0.0000e+00 - tn: 146.0000 - fn: 0.0000e+00 - accuracy: 1.0000 - precision: 1.0000 - recall: 1.0000 - auc: 1.0000 - val_loss: 0.6661 - val_tp: 51.0000 - val_fp: 18.0000 - val_tn: 72.0000 - val_fn: 5.0000 - val_accuracy: 0.8425 - val_precision: 0.7391 - val_recall: 0.9107 - val_auc: 0.9073
Model training completed
Starting training the model...
Train on 338 samples, validate on 146 samples
Epoch 1/40
2020-05-16 12:57:42.184712: I tensorflow/core/profiler/lib/profiler_session.cc:225] Profiler session started.

Epoch 00001: accuracy improved from -inf to 0.64793, saving model to /home/ashraf/defect_pred/model/AttentionRNNpoipara4_01_0.648.h5
338/338 - 36s - loss: 0.6282 - tp: 168.0000 - fp: 95.0000 - tn: 51.0000 - fn: 24.0000 - accuracy: 0.6479 - precision: 0.6388 - recall: 0.8750 - auc: 0.7063 - val_loss: 0.5920 - val_tp: 50.0000 - val_fp: 45.0000 - val_tn: 45.0000 - val_fn: 6.0000 - val_accuracy: 0.6507 - val_precision: 0.5263 - val_recall: 0.8929 - val_auc: 0.8503
Epoch 2/40

Epoch 00002: accuracy improved from 0.64793 to 0.76923, saving model to /home/ashraf/defect_pred/model/AttentionRNNpoipara4_02_0.769.h5
338/338 - 27s - loss: 0.5019 - tp: 166.0000 - fp: 52.0000 - tn: 94.0000 - fn: 26.0000 - accuracy: 0.7692 - precision: 0.7615 - recall: 0.8646 - auc: 0.8516 - val_loss: 0.4614 - val_tp: 46.0000 - val_fp: 16.0000 - val_tn: 74.0000 - val_fn: 10.0000 - val_accuracy: 0.8219 - val_precision: 0.7419 - val_recall: 0.8214 - val_auc: 0.8998
Epoch 3/40

Epoch 00003: accuracy improved from 0.76923 to 0.87574, saving model to /home/ashraf/defect_pred/model/AttentionRNNpoipara4_03_0.876.h5
338/338 - 28s - loss: 0.3740 - tp: 171.0000 - fp: 21.0000 - tn: 125.0000 - fn: 21.0000 - accuracy: 0.8757 - precision: 0.8906 - recall: 0.8906 - auc: 0.9255 - val_loss: 0.3768 - val_tp: 41.0000 - val_fp: 8.0000 - val_tn: 82.0000 - val_fn: 15.0000 - val_accuracy: 0.8425 - val_precision: 0.8367 - val_recall: 0.7321 - val_auc: 0.9162
Epoch 4/40

Epoch 00004: accuracy improved from 0.87574 to 0.89645, saving model to /home/ashraf/defect_pred/model/AttentionRNNpoipara4_04_0.896.h5
338/338 - 27s - loss: 0.2891 - tp: 169.0000 - fp: 12.0000 - tn: 134.0000 - fn: 23.0000 - accuracy: 0.8964 - precision: 0.9337 - recall: 0.8802 - auc: 0.9540 - val_loss: 0.3552 - val_tp: 50.0000 - val_fp: 13.0000 - val_tn: 77.0000 - val_fn: 6.0000 - val_accuracy: 0.8699 - val_precision: 0.7937 - val_recall: 0.8929 - val_auc: 0.9388
Epoch 5/40

Epoch 00005: accuracy improved from 0.89645 to 0.91716, saving model to /home/ashraf/defect_pred/model/AttentionRNNpoipara4_05_0.917.h5
338/338 - 27s - loss: 0.2238 - tp: 174.0000 - fp: 10.0000 - tn: 136.0000 - fn: 18.0000 - accuracy: 0.9172 - precision: 0.9457 - recall: 0.9062 - auc: 0.9769 - val_loss: 0.2772 - val_tp: 46.0000 - val_fp: 4.0000 - val_tn: 86.0000 - val_fn: 10.0000 - val_accuracy: 0.9041 - val_precision: 0.9200 - val_recall: 0.8214 - val_auc: 0.9528
Epoch 6/40

Epoch 00006: accuracy improved from 0.91716 to 0.93787, saving model to /home/ashraf/defect_pred/model/AttentionRNNpoipara4_06_0.938.h5
338/338 - 28s - loss: 0.1878 - tp: 175.0000 - fp: 4.0000 - tn: 142.0000 - fn: 17.0000 - accuracy: 0.9379 - precision: 0.9777 - recall: 0.9115 - auc: 0.9859 - val_loss: 0.2709 - val_tp: 44.0000 - val_fp: 2.0000 - val_tn: 88.0000 - val_fn: 12.0000 - val_accuracy: 0.9041 - val_precision: 0.9565 - val_recall: 0.7857 - val_auc: 0.9541
Epoch 7/40

Epoch 00007: accuracy improved from 0.93787 to 0.94970, saving model to /home/ashraf/defect_pred/model/AttentionRNNpoipara4_07_0.950.h5
338/338 - 27s - loss: 0.1536 - tp: 176.0000 - fp: 1.0000 - tn: 145.0000 - fn: 16.0000 - accuracy: 0.9497 - precision: 0.9944 - recall: 0.9167 - auc: 0.9910 - val_loss: 0.2970 - val_tp: 52.0000 - val_fp: 12.0000 - val_tn: 78.0000 - val_fn: 4.0000 - val_accuracy: 0.8904 - val_precision: 0.8125 - val_recall: 0.9286 - val_auc: 0.9628
Epoch 8/40

Epoch 00008: accuracy improved from 0.94970 to 0.95266, saving model to /home/ashraf/defect_pred/model/AttentionRNNpoipara4_08_0.953.h5
338/338 - 27s - loss: 0.1346 - tp: 180.0000 - fp: 4.0000 - tn: 142.0000 - fn: 12.0000 - accuracy: 0.9527 - precision: 0.9783 - recall: 0.9375 - auc: 0.9919 - val_loss: 0.3148 - val_tp: 53.0000 - val_fp: 11.0000 - val_tn: 79.0000 - val_fn: 3.0000 - val_accuracy: 0.9041 - val_precision: 0.8281 - val_recall: 0.9464 - val_auc: 0.9671
Epoch 9/40

Epoch 00009: accuracy improved from 0.95266 to 0.96154, saving model to /home/ashraf/defect_pred/model/AttentionRNNpoipara4_09_0.962.h5
338/338 - 27s - loss: 0.1230 - tp: 183.0000 - fp: 4.0000 - tn: 142.0000 - fn: 9.0000 - accuracy: 0.9615 - precision: 0.9786 - recall: 0.9531 - auc: 0.9926 - val_loss: 0.6107 - val_tp: 53.0000 - val_fp: 18.0000 - val_tn: 72.0000 - val_fn: 3.0000 - val_accuracy: 0.8562 - val_precision: 0.7465 - val_recall: 0.9464 - val_auc: 0.9148
Epoch 10/40

Epoch 00010: accuracy improved from 0.96154 to 0.97337, saving model to /home/ashraf/defect_pred/model/AttentionRNNpoipara4_10_0.973.h5
338/338 - 28s - loss: 0.0868 - tp: 184.0000 - fp: 1.0000 - tn: 145.0000 - fn: 8.0000 - accuracy: 0.9734 - precision: 0.9946 - recall: 0.9583 - auc: 0.9980 - val_loss: 0.5257 - val_tp: 53.0000 - val_fp: 16.0000 - val_tn: 74.0000 - val_fn: 3.0000 - val_accuracy: 0.8699 - val_precision: 0.7681 - val_recall: 0.9464 - val_auc: 0.9109
Epoch 11/40

Epoch 00011: accuracy did not improve from 0.97337
338/338 - 27s - loss: 0.0967 - tp: 186.0000 - fp: 4.0000 - tn: 142.0000 - fn: 6.0000 - accuracy: 0.9704 - precision: 0.9789 - recall: 0.9688 - auc: 0.9938 - val_loss: 0.3632 - val_tp: 52.0000 - val_fp: 11.0000 - val_tn: 79.0000 - val_fn: 4.0000 - val_accuracy: 0.8973 - val_precision: 0.8254 - val_recall: 0.9286 - val_auc: 0.9348
Epoch 12/40

Epoch 00012: accuracy improved from 0.97337 to 0.97929, saving model to /home/ashraf/defect_pred/model/AttentionRNNpoipara4_12_0.979.h5
338/338 - 27s - loss: 0.0770 - tp: 188.0000 - fp: 3.0000 - tn: 143.0000 - fn: 4.0000 - accuracy: 0.9793 - precision: 0.9843 - recall: 0.9792 - auc: 0.9942 - val_loss: 0.4993 - val_tp: 53.0000 - val_fp: 18.0000 - val_tn: 72.0000 - val_fn: 3.0000 - val_accuracy: 0.8562 - val_precision: 0.7465 - val_recall: 0.9464 - val_auc: 0.9350
Epoch 13/40

Epoch 00013: accuracy improved from 0.97929 to 0.98521, saving model to /home/ashraf/defect_pred/model/AttentionRNNpoipara4_13_0.985.h5
338/338 - 27s - loss: 0.0623 - tp: 189.0000 - fp: 2.0000 - tn: 144.0000 - fn: 3.0000 - accuracy: 0.9852 - precision: 0.9895 - recall: 0.9844 - auc: 0.9954 - val_loss: 0.2817 - val_tp: 51.0000 - val_fp: 13.0000 - val_tn: 77.0000 - val_fn: 5.0000 - val_accuracy: 0.8767 - val_precision: 0.7969 - val_recall: 0.9107 - val_auc: 0.9563
Epoch 14/40

Epoch 00014: accuracy did not improve from 0.98521
338/338 - 27s - loss: 0.0712 - tp: 188.0000 - fp: 2.0000 - tn: 144.0000 - fn: 4.0000 - accuracy: 0.9822 - precision: 0.9895 - recall: 0.9792 - auc: 0.9978 - val_loss: 0.5104 - val_tp: 55.0000 - val_fp: 26.0000 - val_tn: 64.0000 - val_fn: 1.0000 - val_accuracy: 0.8151 - val_precision: 0.6790 - val_recall: 0.9821 - val_auc: 0.9658
Epoch 15/40

Epoch 00015: accuracy improved from 0.98521 to 0.98817, saving model to /home/ashraf/defect_pred/model/AttentionRNNpoipara4_15_0.988.h5
338/338 - 27s - loss: 0.0552 - tp: 190.0000 - fp: 2.0000 - tn: 144.0000 - fn: 2.0000 - accuracy: 0.9882 - precision: 0.9896 - recall: 0.9896 - auc: 0.9983 - val_loss: 0.6305 - val_tp: 55.0000 - val_fp: 26.0000 - val_tn: 64.0000 - val_fn: 1.0000 - val_accuracy: 0.8151 - val_precision: 0.6790 - val_recall: 0.9821 - val_auc: 0.9657
Epoch 16/40

Epoch 00016: accuracy did not improve from 0.98817
338/338 - 27s - loss: 0.0421 - tp: 190.0000 - fp: 2.0000 - tn: 144.0000 - fn: 2.0000 - accuracy: 0.9882 - precision: 0.9896 - recall: 0.9896 - auc: 0.9993 - val_loss: 0.3165 - val_tp: 54.0000 - val_fp: 14.0000 - val_tn: 76.0000 - val_fn: 2.0000 - val_accuracy: 0.8904 - val_precision: 0.7941 - val_recall: 0.9643 - val_auc: 0.9668
Epoch 17/40

Epoch 00017: accuracy did not improve from 0.98817
338/338 - 27s - loss: 0.0453 - tp: 190.0000 - fp: 2.0000 - tn: 144.0000 - fn: 2.0000 - accuracy: 0.9882 - precision: 0.9896 - recall: 0.9896 - auc: 0.9984 - val_loss: 0.3556 - val_tp: 51.0000 - val_fp: 13.0000 - val_tn: 77.0000 - val_fn: 5.0000 - val_accuracy: 0.8767 - val_precision: 0.7969 - val_recall: 0.9107 - val_auc: 0.9537
Epoch 18/40

Epoch 00018: accuracy did not improve from 0.98817
338/338 - 27s - loss: 0.0540 - tp: 190.0000 - fp: 3.0000 - tn: 143.0000 - fn: 2.0000 - accuracy: 0.9852 - precision: 0.9845 - recall: 0.9896 - auc: 0.9979 - val_loss: 0.4900 - val_tp: 55.0000 - val_fp: 26.0000 - val_tn: 64.0000 - val_fn: 1.0000 - val_accuracy: 0.8151 - val_precision: 0.6790 - val_recall: 0.9821 - val_auc: 0.9620
Epoch 19/40

Epoch 00019: accuracy did not improve from 0.98817
338/338 - 27s - loss: 0.0370 - tp: 192.0000 - fp: 5.0000 - tn: 141.0000 - fn: 0.0000e+00 - accuracy: 0.9852 - precision: 0.9746 - recall: 1.0000 - auc: 0.9996 - val_loss: 0.3545 - val_tp: 54.0000 - val_fp: 14.0000 - val_tn: 76.0000 - val_fn: 2.0000 - val_accuracy: 0.8904 - val_precision: 0.7941 - val_recall: 0.9643 - val_auc: 0.9673
Epoch 20/40

Epoch 00020: accuracy improved from 0.98817 to 0.99408, saving model to /home/ashraf/defect_pred/model/AttentionRNNpoipara4_20_0.994.h5
338/338 - 27s - loss: 0.0294 - tp: 191.0000 - fp: 1.0000 - tn: 145.0000 - fn: 1.0000 - accuracy: 0.9941 - precision: 0.9948 - recall: 0.9948 - auc: 0.9960 - val_loss: 0.4520 - val_tp: 54.0000 - val_fp: 21.0000 - val_tn: 69.0000 - val_fn: 2.0000 - val_accuracy: 0.8425 - val_precision: 0.7200 - val_recall: 0.9643 - val_auc: 0.9646
Epoch 21/40

Epoch 00021: accuracy did not improve from 0.99408
338/338 - 27s - loss: 0.0309 - tp: 192.0000 - fp: 2.0000 - tn: 144.0000 - fn: 0.0000e+00 - accuracy: 0.9941 - precision: 0.9897 - recall: 1.0000 - auc: 0.9988 - val_loss: 0.3267 - val_tp: 54.0000 - val_fp: 10.0000 - val_tn: 80.0000 - val_fn: 2.0000 - val_accuracy: 0.9178 - val_precision: 0.8438 - val_recall: 0.9643 - val_auc: 0.9668
Epoch 22/40

Epoch 00022: accuracy did not improve from 0.99408
338/338 - 27s - loss: 0.0325 - tp: 191.0000 - fp: 1.0000 - tn: 145.0000 - fn: 1.0000 - accuracy: 0.9941 - precision: 0.9948 - recall: 0.9948 - auc: 0.9987 - val_loss: 0.5030 - val_tp: 54.0000 - val_fp: 24.0000 - val_tn: 66.0000 - val_fn: 2.0000 - val_accuracy: 0.8219 - val_precision: 0.6923 - val_recall: 0.9643 - val_auc: 0.9572
Epoch 23/40

Epoch 00023: accuracy did not improve from 0.99408
338/338 - 27s - loss: 0.0340 - tp: 192.0000 - fp: 3.0000 - tn: 143.0000 - fn: 0.0000e+00 - accuracy: 0.9911 - precision: 0.9846 - recall: 1.0000 - auc: 0.9988 - val_loss: 0.5188 - val_tp: 54.0000 - val_fp: 18.0000 - val_tn: 72.0000 - val_fn: 2.0000 - val_accuracy: 0.8630 - val_precision: 0.7500 - val_recall: 0.9643 - val_auc: 0.9649
Epoch 24/40

Epoch 00024: accuracy improved from 0.99408 to 0.99704, saving model to /home/ashraf/defect_pred/model/AttentionRNNpoipara4_24_0.997.h5
338/338 - 27s - loss: 0.0206 - tp: 192.0000 - fp: 1.0000 - tn: 145.0000 - fn: 0.0000e+00 - accuracy: 0.9970 - precision: 0.9948 - recall: 1.0000 - auc: 0.9994 - val_loss: 0.2836 - val_tp: 54.0000 - val_fp: 10.0000 - val_tn: 80.0000 - val_fn: 2.0000 - val_accuracy: 0.9178 - val_precision: 0.8438 - val_recall: 0.9643 - val_auc: 0.9692
Epoch 25/40

Epoch 00025: accuracy did not improve from 0.99704
338/338 - 27s - loss: 0.0179 - tp: 192.0000 - fp: 1.0000 - tn: 145.0000 - fn: 0.0000e+00 - accuracy: 0.9970 - precision: 0.9948 - recall: 1.0000 - auc: 0.9996 - val_loss: 0.4754 - val_tp: 54.0000 - val_fp: 20.0000 - val_tn: 70.0000 - val_fn: 2.0000 - val_accuracy: 0.8493 - val_precision: 0.7297 - val_recall: 0.9643 - val_auc: 0.9593
Epoch 26/40

Epoch 00026: accuracy did not improve from 0.99704
338/338 - 39s - loss: 0.0218 - tp: 192.0000 - fp: 2.0000 - tn: 144.0000 - fn: 0.0000e+00 - accuracy: 0.9941 - precision: 0.9897 - recall: 1.0000 - auc: 0.9994 - val_loss: 0.4616 - val_tp: 54.0000 - val_fp: 17.0000 - val_tn: 73.0000 - val_fn: 2.0000 - val_accuracy: 0.8699 - val_precision: 0.7606 - val_recall: 0.9643 - val_auc: 0.9665
Epoch 27/40

Epoch 00027: accuracy did not improve from 0.99704
338/338 - 36s - loss: 0.0216 - tp: 192.0000 - fp: 2.0000 - tn: 144.0000 - fn: 0.0000e+00 - accuracy: 0.9941 - precision: 0.9897 - recall: 1.0000 - auc: 0.9995 - val_loss: 0.5130 - val_tp: 54.0000 - val_fp: 21.0000 - val_tn: 69.0000 - val_fn: 2.0000 - val_accuracy: 0.8425 - val_precision: 0.7200 - val_recall: 0.9643 - val_auc: 0.9551
Epoch 28/40

Epoch 00028: accuracy did not improve from 0.99704
338/338 - 27s - loss: 0.0213 - tp: 192.0000 - fp: 2.0000 - tn: 144.0000 - fn: 0.0000e+00 - accuracy: 0.9941 - precision: 0.9897 - recall: 1.0000 - auc: 0.9998 - val_loss: 0.3309 - val_tp: 54.0000 - val_fp: 12.0000 - val_tn: 78.0000 - val_fn: 2.0000 - val_accuracy: 0.9041 - val_precision: 0.8182 - val_recall: 0.9643 - val_auc: 0.9670
Epoch 29/40

Epoch 00029: accuracy did not improve from 0.99704
338/338 - 27s - loss: 0.0131 - tp: 192.0000 - fp: 1.0000 - tn: 145.0000 - fn: 0.0000e+00 - accuracy: 0.9970 - precision: 0.9948 - recall: 1.0000 - auc: 0.9998 - val_loss: 0.4275 - val_tp: 54.0000 - val_fp: 17.0000 - val_tn: 73.0000 - val_fn: 2.0000 - val_accuracy: 0.8699 - val_precision: 0.7606 - val_recall: 0.9643 - val_auc: 0.9588
Epoch 30/40

Epoch 00030: accuracy did not improve from 0.99704
338/338 - 27s - loss: 0.0143 - tp: 192.0000 - fp: 1.0000 - tn: 145.0000 - fn: 0.0000e+00 - accuracy: 0.9970 - precision: 0.9948 - recall: 1.0000 - auc: 0.9998 - val_loss: 0.4903 - val_tp: 54.0000 - val_fp: 20.0000 - val_tn: 70.0000 - val_fn: 2.0000 - val_accuracy: 0.8493 - val_precision: 0.7297 - val_recall: 0.9643 - val_auc: 0.9548
Epoch 31/40

Epoch 00031: accuracy did not improve from 0.99704
338/338 - 27s - loss: 0.0181 - tp: 191.0000 - fp: 2.0000 - tn: 144.0000 - fn: 1.0000 - accuracy: 0.9911 - precision: 0.9896 - recall: 0.9948 - auc: 0.9998 - val_loss: 0.5526 - val_tp: 54.0000 - val_fp: 18.0000 - val_tn: 72.0000 - val_fn: 2.0000 - val_accuracy: 0.8630 - val_precision: 0.7500 - val_recall: 0.9643 - val_auc: 0.9369
Epoch 32/40

Epoch 00032: accuracy did not improve from 0.99704
338/338 - 28s - loss: 0.0140 - tp: 192.0000 - fp: 1.0000 - tn: 145.0000 - fn: 0.0000e+00 - accuracy: 0.9970 - precision: 0.9948 - recall: 1.0000 - auc: 1.0000 - val_loss: 0.3227 - val_tp: 54.0000 - val_fp: 10.0000 - val_tn: 80.0000 - val_fn: 2.0000 - val_accuracy: 0.9178 - val_precision: 0.8438 - val_recall: 0.9643 - val_auc: 0.9647
Epoch 33/40

Epoch 00033: accuracy did not improve from 0.99704
338/338 - 27s - loss: 0.0095 - tp: 192.0000 - fp: 1.0000 - tn: 145.0000 - fn: 0.0000e+00 - accuracy: 0.9970 - precision: 0.9948 - recall: 1.0000 - auc: 1.0000 - val_loss: 0.3722 - val_tp: 54.0000 - val_fp: 12.0000 - val_tn: 78.0000 - val_fn: 2.0000 - val_accuracy: 0.9041 - val_precision: 0.8182 - val_recall: 0.9643 - val_auc: 0.9597
Epoch 34/40

Epoch 00034: accuracy did not improve from 0.99704
338/338 - 27s - loss: 0.0089 - tp: 192.0000 - fp: 1.0000 - tn: 145.0000 - fn: 0.0000e+00 - accuracy: 0.9970 - precision: 0.9948 - recall: 1.0000 - auc: 0.9999 - val_loss: 0.4716 - val_tp: 54.0000 - val_fp: 16.0000 - val_tn: 74.0000 - val_fn: 2.0000 - val_accuracy: 0.8767 - val_precision: 0.7714 - val_recall: 0.9643 - val_auc: 0.9412
Epoch 35/40

Epoch 00035: accuracy did not improve from 0.99704
338/338 - 27s - loss: 0.0111 - tp: 192.0000 - fp: 1.0000 - tn: 145.0000 - fn: 0.0000e+00 - accuracy: 0.9970 - precision: 0.9948 - recall: 1.0000 - auc: 0.9999 - val_loss: 0.5070 - val_tp: 54.0000 - val_fp: 19.0000 - val_tn: 71.0000 - val_fn: 2.0000 - val_accuracy: 0.8562 - val_precision: 0.7397 - val_recall: 0.9643 - val_auc: 0.9396
Epoch 36/40

Epoch 00036: accuracy did not improve from 0.99704
338/338 - 28s - loss: 0.0109 - tp: 192.0000 - fp: 1.0000 - tn: 145.0000 - fn: 0.0000e+00 - accuracy: 0.9970 - precision: 0.9948 - recall: 1.0000 - auc: 1.0000 - val_loss: 0.3902 - val_tp: 53.0000 - val_fp: 10.0000 - val_tn: 80.0000 - val_fn: 3.0000 - val_accuracy: 0.9110 - val_precision: 0.8413 - val_recall: 0.9464 - val_auc: 0.9510
Epoch 37/40

Epoch 00037: accuracy did not improve from 0.99704
338/338 - 27s - loss: 0.0066 - tp: 192.0000 - fp: 1.0000 - tn: 145.0000 - fn: 0.0000e+00 - accuracy: 0.9970 - precision: 0.9948 - recall: 1.0000 - auc: 1.0000 - val_loss: 0.3993 - val_tp: 53.0000 - val_fp: 10.0000 - val_tn: 80.0000 - val_fn: 3.0000 - val_accuracy: 0.9110 - val_precision: 0.8413 - val_recall: 0.9464 - val_auc: 0.9540
Epoch 38/40

Epoch 00038: accuracy did not improve from 0.99704
338/338 - 27s - loss: 0.0059 - tp: 192.0000 - fp: 1.0000 - tn: 145.0000 - fn: 0.0000e+00 - accuracy: 0.9970 - precision: 0.9948 - recall: 1.0000 - auc: 1.0000 - val_loss: 0.4658 - val_tp: 54.0000 - val_fp: 12.0000 - val_tn: 78.0000 - val_fn: 2.0000 - val_accuracy: 0.9041 - val_precision: 0.8182 - val_recall: 0.9643 - val_auc: 0.9362
Epoch 39/40

Epoch 00039: accuracy did not improve from 0.99704
338/338 - 29s - loss: 0.0057 - tp: 192.0000 - fp: 1.0000 - tn: 145.0000 - fn: 0.0000e+00 - accuracy: 0.9970 - precision: 0.9948 - recall: 1.0000 - auc: 1.0000 - val_loss: 0.5263 - val_tp: 54.0000 - val_fp: 12.0000 - val_tn: 78.0000 - val_fn: 2.0000 - val_accuracy: 0.9041 - val_precision: 0.8182 - val_recall: 0.9643 - val_auc: 0.9360
Epoch 40/40

Epoch 00040: accuracy did not improve from 0.99704
338/338 - 27s - loss: 0.0054 - tp: 192.0000 - fp: 1.0000 - tn: 145.0000 - fn: 0.0000e+00 - accuracy: 0.9970 - precision: 0.9948 - recall: 1.0000 - auc: 1.0000 - val_loss: 0.5555 - val_tp: 54.0000 - val_fp: 12.0000 - val_tn: 78.0000 - val_fn: 2.0000 - val_accuracy: 0.9041 - val_precision: 0.8182 - val_recall: 0.9643 - val_auc: 0.9354
Model training completed
Starting training the model...
Train on 338 samples, validate on 146 samples
Epoch 1/40
2020-05-16 13:16:21.422660: I tensorflow/core/profiler/lib/profiler_session.cc:225] Profiler session started.

Epoch 00001: accuracy improved from -inf to 0.65385, saving model to /home/ashraf/defect_pred/model/AttentionRNNpoipara5_01_0.654.h5
338/338 - 37s - loss: 0.6184 - tp: 181.0000 - fp: 106.0000 - tn: 40.0000 - fn: 11.0000 - accuracy: 0.6538 - precision: 0.6307 - recall: 0.9427 - auc: 0.7137 - val_loss: 0.5777 - val_tp: 49.0000 - val_fp: 45.0000 - val_tn: 45.0000 - val_fn: 7.0000 - val_accuracy: 0.6438 - val_precision: 0.5213 - val_recall: 0.8750 - val_auc: 0.8400
Epoch 2/40

Epoch 00002: accuracy improved from 0.65385 to 0.76331, saving model to /home/ashraf/defect_pred/model/AttentionRNNpoipara5_02_0.763.h5
338/338 - 28s - loss: 0.5021 - tp: 161.0000 - fp: 49.0000 - tn: 97.0000 - fn: 31.0000 - accuracy: 0.7633 - precision: 0.7667 - recall: 0.8385 - auc: 0.8440 - val_loss: 0.4521 - val_tp: 44.0000 - val_fp: 11.0000 - val_tn: 79.0000 - val_fn: 12.0000 - val_accuracy: 0.8425 - val_precision: 0.8000 - val_recall: 0.7857 - val_auc: 0.8906
Epoch 3/40

Epoch 00003: accuracy improved from 0.76331 to 0.85207, saving model to /home/ashraf/defect_pred/model/AttentionRNNpoipara5_03_0.852.h5
338/338 - 28s - loss: 0.3806 - tp: 168.0000 - fp: 26.0000 - tn: 120.0000 - fn: 24.0000 - accuracy: 0.8521 - precision: 0.8660 - recall: 0.8750 - auc: 0.9228 - val_loss: 0.3691 - val_tp: 40.0000 - val_fp: 6.0000 - val_tn: 84.0000 - val_fn: 16.0000 - val_accuracy: 0.8493 - val_precision: 0.8696 - val_recall: 0.7143 - val_auc: 0.9128
Epoch 4/40

Epoch 00004: accuracy improved from 0.85207 to 0.88757, saving model to /home/ashraf/defect_pred/model/AttentionRNNpoipara5_04_0.888.h5
338/338 - 28s - loss: 0.3016 - tp: 165.0000 - fp: 11.0000 - tn: 135.0000 - fn: 27.0000 - accuracy: 0.8876 - precision: 0.9375 - recall: 0.8594 - auc: 0.9519 - val_loss: 0.3442 - val_tp: 43.0000 - val_fp: 8.0000 - val_tn: 82.0000 - val_fn: 13.0000 - val_accuracy: 0.8562 - val_precision: 0.8431 - val_recall: 0.7679 - val_auc: 0.9351
Epoch 5/40

Epoch 00005: accuracy improved from 0.88757 to 0.92604, saving model to /home/ashraf/defect_pred/model/AttentionRNNpoipara5_05_0.926.h5
338/338 - 28s - loss: 0.2220 - tp: 172.0000 - fp: 5.0000 - tn: 141.0000 - fn: 20.0000 - accuracy: 0.9260 - precision: 0.9718 - recall: 0.8958 - auc: 0.9779 - val_loss: 0.4844 - val_tp: 52.0000 - val_fp: 18.0000 - val_tn: 72.0000 - val_fn: 4.0000 - val_accuracy: 0.8493 - val_precision: 0.7429 - val_recall: 0.9286 - val_auc: 0.9338
Epoch 6/40

Epoch 00006: accuracy improved from 0.92604 to 0.92899, saving model to /home/ashraf/defect_pred/model/AttentionRNNpoipara5_06_0.929.h5
338/338 - 28s - loss: 0.2133 - tp: 175.0000 - fp: 7.0000 - tn: 139.0000 - fn: 17.0000 - accuracy: 0.9290 - precision: 0.9615 - recall: 0.9115 - auc: 0.9767 - val_loss: 0.3019 - val_tp: 52.0000 - val_fp: 11.0000 - val_tn: 79.0000 - val_fn: 4.0000 - val_accuracy: 0.8973 - val_precision: 0.8254 - val_recall: 0.9286 - val_auc: 0.9622
Epoch 7/40

Epoch 00007: accuracy improved from 0.92899 to 0.95858, saving model to /home/ashraf/defect_pred/model/AttentionRNNpoipara5_07_0.959.h5
338/338 - 28s - loss: 0.1406 - tp: 182.0000 - fp: 4.0000 - tn: 142.0000 - fn: 10.0000 - accuracy: 0.9586 - precision: 0.9785 - recall: 0.9479 - auc: 0.9942 - val_loss: 0.3582 - val_tp: 52.0000 - val_fp: 14.0000 - val_tn: 76.0000 - val_fn: 4.0000 - val_accuracy: 0.8767 - val_precision: 0.7879 - val_recall: 0.9286 - val_auc: 0.9588
Epoch 8/40

Epoch 00008: accuracy improved from 0.95858 to 0.96154, saving model to /home/ashraf/defect_pred/model/AttentionRNNpoipara5_08_0.962.h5
338/338 - 28s - loss: 0.1272 - tp: 182.0000 - fp: 3.0000 - tn: 143.0000 - fn: 10.0000 - accuracy: 0.9615 - precision: 0.9838 - recall: 0.9479 - auc: 0.9918 - val_loss: 0.6971 - val_tp: 55.0000 - val_fp: 32.0000 - val_tn: 58.0000 - val_fn: 1.0000 - val_accuracy: 0.7740 - val_precision: 0.6322 - val_recall: 0.9821 - val_auc: 0.9546
Epoch 9/40

Epoch 00009: accuracy improved from 0.96154 to 0.96746, saving model to /home/ashraf/defect_pred/model/AttentionRNNpoipara5_09_0.967.h5
338/338 - 28s - loss: 0.1163 - tp: 189.0000 - fp: 8.0000 - tn: 138.0000 - fn: 3.0000 - accuracy: 0.9675 - precision: 0.9594 - recall: 0.9844 - auc: 0.9950 - val_loss: 0.3501 - val_tp: 53.0000 - val_fp: 12.0000 - val_tn: 78.0000 - val_fn: 3.0000 - val_accuracy: 0.8973 - val_precision: 0.8154 - val_recall: 0.9464 - val_auc: 0.9606
Epoch 10/40

Epoch 00010: accuracy improved from 0.96746 to 0.98225, saving model to /home/ashraf/defect_pred/model/AttentionRNNpoipara5_10_0.982.h5
338/338 - 28s - loss: 0.0810 - tp: 189.0000 - fp: 3.0000 - tn: 143.0000 - fn: 3.0000 - accuracy: 0.9822 - precision: 0.9844 - recall: 0.9844 - auc: 0.9964 - val_loss: 0.3251 - val_tp: 53.0000 - val_fp: 11.0000 - val_tn: 79.0000 - val_fn: 3.0000 - val_accuracy: 0.9041 - val_precision: 0.8281 - val_recall: 0.9464 - val_auc: 0.9633
Epoch 11/40

Epoch 00011: accuracy did not improve from 0.98225
338/338 - 28s - loss: 0.0833 - tp: 189.0000 - fp: 4.0000 - tn: 142.0000 - fn: 3.0000 - accuracy: 0.9793 - precision: 0.9793 - recall: 0.9844 - auc: 0.9955 - val_loss: 0.2888 - val_tp: 52.0000 - val_fp: 11.0000 - val_tn: 79.0000 - val_fn: 4.0000 - val_accuracy: 0.8973 - val_precision: 0.8254 - val_recall: 0.9286 - val_auc: 0.9624
Epoch 12/40

Epoch 00012: accuracy did not improve from 0.98225
338/338 - 28s - loss: 0.0630 - tp: 188.0000 - fp: 2.0000 - tn: 144.0000 - fn: 4.0000 - accuracy: 0.9822 - precision: 0.9895 - recall: 0.9792 - auc: 0.9971 - val_loss: 0.3805 - val_tp: 53.0000 - val_fp: 13.0000 - val_tn: 77.0000 - val_fn: 3.0000 - val_accuracy: 0.8904 - val_precision: 0.8030 - val_recall: 0.9464 - val_auc: 0.9578
Epoch 13/40

Epoch 00013: accuracy did not improve from 0.98225
338/338 - 28s - loss: 0.0633 - tp: 188.0000 - fp: 3.0000 - tn: 143.0000 - fn: 4.0000 - accuracy: 0.9793 - precision: 0.9843 - recall: 0.9792 - auc: 0.9953 - val_loss: 0.4289 - val_tp: 54.0000 - val_fp: 22.0000 - val_tn: 68.0000 - val_fn: 2.0000 - val_accuracy: 0.8356 - val_precision: 0.7105 - val_recall: 0.9643 - val_auc: 0.9653
Epoch 14/40

Epoch 00014: accuracy improved from 0.98225 to 0.99112, saving model to /home/ashraf/defect_pred/model/AttentionRNNpoipara5_14_0.991.h5
338/338 - 28s - loss: 0.0407 - tp: 191.0000 - fp: 2.0000 - tn: 144.0000 - fn: 1.0000 - accuracy: 0.9911 - precision: 0.9896 - recall: 0.9948 - auc: 0.9987 - val_loss: 0.3760 - val_tp: 54.0000 - val_fp: 16.0000 - val_tn: 74.0000 - val_fn: 2.0000 - val_accuracy: 0.8767 - val_precision: 0.7714 - val_recall: 0.9643 - val_auc: 0.9673
Epoch 15/40

Epoch 00015: accuracy did not improve from 0.99112
338/338 - 28s - loss: 0.0530 - tp: 190.0000 - fp: 3.0000 - tn: 143.0000 - fn: 2.0000 - accuracy: 0.9852 - precision: 0.9845 - recall: 0.9896 - auc: 0.9961 - val_loss: 0.2513 - val_tp: 50.0000 - val_fp: 11.0000 - val_tn: 79.0000 - val_fn: 6.0000 - val_accuracy: 0.8836 - val_precision: 0.8197 - val_recall: 0.8929 - val_auc: 0.9598
Epoch 16/40

Epoch 00016: accuracy did not improve from 0.99112
338/338 - 28s - loss: 0.0608 - tp: 189.0000 - fp: 2.0000 - tn: 144.0000 - fn: 3.0000 - accuracy: 0.9852 - precision: 0.9895 - recall: 0.9844 - auc: 0.9982 - val_loss: 0.2969 - val_tp: 53.0000 - val_fp: 13.0000 - val_tn: 77.0000 - val_fn: 3.0000 - val_accuracy: 0.8904 - val_precision: 0.8030 - val_recall: 0.9464 - val_auc: 0.9631
Epoch 17/40

Epoch 00017: accuracy did not improve from 0.99112
338/338 - 28s - loss: 0.0448 - tp: 190.0000 - fp: 2.0000 - tn: 144.0000 - fn: 2.0000 - accuracy: 0.9882 - precision: 0.9896 - recall: 0.9896 - auc: 0.9983 - val_loss: 0.3594 - val_tp: 53.0000 - val_fp: 15.0000 - val_tn: 75.0000 - val_fn: 3.0000 - val_accuracy: 0.8767 - val_precision: 0.7794 - val_recall: 0.9464 - val_auc: 0.9636
Epoch 18/40

Epoch 00018: accuracy did not improve from 0.99112
338/338 - 28s - loss: 0.0402 - tp: 191.0000 - fp: 2.0000 - tn: 144.0000 - fn: 1.0000 - accuracy: 0.9911 - precision: 0.9896 - recall: 0.9948 - auc: 0.9983 - val_loss: 0.4321 - val_tp: 53.0000 - val_fp: 18.0000 - val_tn: 72.0000 - val_fn: 3.0000 - val_accuracy: 0.8562 - val_precision: 0.7465 - val_recall: 0.9464 - val_auc: 0.9650
Epoch 19/40

Epoch 00019: accuracy did not improve from 0.99112
338/338 - 28s - loss: 0.0360 - tp: 191.0000 - fp: 2.0000 - tn: 144.0000 - fn: 1.0000 - accuracy: 0.9911 - precision: 0.9896 - recall: 0.9948 - auc: 0.9980 - val_loss: 0.7456 - val_tp: 54.0000 - val_fp: 26.0000 - val_tn: 64.0000 - val_fn: 2.0000 - val_accuracy: 0.8082 - val_precision: 0.6750 - val_recall: 0.9643 - val_auc: 0.9555
Epoch 20/40

Epoch 00020: accuracy did not improve from 0.99112
338/338 - 28s - loss: 0.0364 - tp: 191.0000 - fp: 3.0000 - tn: 143.0000 - fn: 1.0000 - accuracy: 0.9882 - precision: 0.9845 - recall: 0.9948 - auc: 0.9991 - val_loss: 0.4656 - val_tp: 54.0000 - val_fp: 14.0000 - val_tn: 76.0000 - val_fn: 2.0000 - val_accuracy: 0.8904 - val_precision: 0.7941 - val_recall: 0.9643 - val_auc: 0.9547
Epoch 21/40

Epoch 00021: accuracy improved from 0.99112 to 0.99408, saving model to /home/ashraf/defect_pred/model/AttentionRNNpoipara5_21_0.994.h5
338/338 - 28s - loss: 0.0303 - tp: 192.0000 - fp: 2.0000 - tn: 144.0000 - fn: 0.0000e+00 - accuracy: 0.9941 - precision: 0.9897 - recall: 1.0000 - auc: 0.9988 - val_loss: 0.3125 - val_tp: 54.0000 - val_fp: 9.0000 - val_tn: 81.0000 - val_fn: 2.0000 - val_accuracy: 0.9247 - val_precision: 0.8571 - val_recall: 0.9643 - val_auc: 0.9700
Epoch 22/40

Epoch 00022: accuracy improved from 0.99408 to 0.99704, saving model to /home/ashraf/defect_pred/model/AttentionRNNpoipara5_22_0.997.h5
338/338 - 28s - loss: 0.0200 - tp: 192.0000 - fp: 1.0000 - tn: 145.0000 - fn: 0.0000e+00 - accuracy: 0.9970 - precision: 0.9948 - recall: 1.0000 - auc: 0.9993 - val_loss: 0.4031 - val_tp: 54.0000 - val_fp: 15.0000 - val_tn: 75.0000 - val_fn: 2.0000 - val_accuracy: 0.8836 - val_precision: 0.7826 - val_recall: 0.9643 - val_auc: 0.9672
Epoch 23/40

Epoch 00023: accuracy did not improve from 0.99704
338/338 - 28s - loss: 0.0210 - tp: 192.0000 - fp: 1.0000 - tn: 145.0000 - fn: 0.0000e+00 - accuracy: 0.9970 - precision: 0.9948 - recall: 1.0000 - auc: 0.9988 - val_loss: 0.4437 - val_tp: 53.0000 - val_fp: 16.0000 - val_tn: 74.0000 - val_fn: 3.0000 - val_accuracy: 0.8699 - val_precision: 0.7681 - val_recall: 0.9464 - val_auc: 0.9641
Epoch 24/40

Epoch 00024: accuracy did not improve from 0.99704
338/338 - 28s - loss: 0.0212 - tp: 191.0000 - fp: 1.0000 - tn: 145.0000 - fn: 1.0000 - accuracy: 0.9941 - precision: 0.9948 - recall: 0.9948 - auc: 0.9994 - val_loss: 0.5498 - val_tp: 53.0000 - val_fp: 22.0000 - val_tn: 68.0000 - val_fn: 3.0000 - val_accuracy: 0.8288 - val_precision: 0.7067 - val_recall: 0.9464 - val_auc: 0.9610
Epoch 25/40

Epoch 00025: accuracy did not improve from 0.99704
338/338 - 28s - loss: 0.0279 - tp: 192.0000 - fp: 2.0000 - tn: 144.0000 - fn: 0.0000e+00 - accuracy: 0.9941 - precision: 0.9897 - recall: 1.0000 - auc: 0.9993 - val_loss: 0.5828 - val_tp: 54.0000 - val_fp: 19.0000 - val_tn: 71.0000 - val_fn: 2.0000 - val_accuracy: 0.8562 - val_precision: 0.7397 - val_recall: 0.9643 - val_auc: 0.9628
Epoch 26/40

Epoch 00026: accuracy did not improve from 0.99704
[truncated: 338,900 more chars]
