# Supplementary material for: Software defect prediction using hybrid model (CBIL) of convolutional neural network (CNN) and bidirectional long short-term memory (Bi-LSTM)
Source: PeerJ Comput Sci. 2021 Nov 16;7:e739. doi: 10.7717/peerj-cs.739 (PMC8627227; doi:10.7717/peerj-cs.739)
Supplement: Supplemental Information 1 [file peerj-cs-07-739-s001.zip › CBIL model/defect_pred/model/DP_CNNLSTM_Cross.py]

from tensorflow import keras
from keras import optimizers
from func.funcs import *
from func.config import *
from tensorflow.keras.models import Sequential
# from keras import keras_metrics
from tensorflow.keras.layers import Dense, Bidirectional, LSTM, SimpleRNN, MaxPooling1D, Conv1D, Flatten, Dropout
from tensorflow.keras.layers import Embedding, TimeDistributed
from tensorflow.keras.callbacks import ModelCheckpoint, EarlyStopping
from tensorflow.keras.callbacks import TensorBoard, CSVLogger
import keras_metrics as km


class CNNLSTM:
    def __init__(self, vLen, vDimension, slen, LSTMNums, KernelSize, ConvFilter):
        # input_dim: This is the size of the vocabulary in the text data. For example, if your data is integer
        # encoded to values between 0-10, then the size of the vocabulary would be 11 words.
        self.vLen = vLen
        # output_dim: This is the size of the vector space in which words will be embedded. It defines the size of the output vectors from this layer for each word. For example, it could be 32 or 100 or even larger. Test different values for your problem.
        self.vDimension = vDimension
        self.slen = slen
        # LSTMNums = Positive integer, dimensionality of the output space
        self.LSTMNums = LSTMNums
        self.KernelSize = KernelSize
        self.ConvFilter = ConvFilter

    def getModel(self):
        # The Sequential model is a linear stack of layers.
        model = Sequential()
        """
        layer 0:an embedding layer
        Turns positive integers (indexes) into dense vectors of fixed size. eg. [[4], [20]] -> [[0.25, 0.1], [0.6, -0.2]]
        input_length: This is the length of input sequences, as you would define for any input layer of a Keras model. For example, if all of your input documents are comprised of 1000 words, this would be 1000.
        """
        model.add(Embedding(self.vLen, self.vDimension, input_length=self.slen))
        # model.add(Conv1D(self.LSTMNums, kernel_size=8, strides=1, padding='same', activation='tanh'))
        # need to try with diffrent kernal size from 2 to 100, best value is 5
        model.add(Conv1D(self.ConvFilter, kernel_size=self.KernelSize, strides=1, padding='same', activation='tanh'))

        # model.add(Dropout(0.5))
        model.add(MaxPooling1D(pool_size=2))


        """
        Bidirectional LSTM 
        wrapping the LSTM hidden layer with a Bidirectional layer
        The goal of the activation function is to adjust weight and bias
        units: Positive integer, dimensionality of the output space.
        """
        model.add(Bidirectional(LSTM(self.LSTMNums, activation='tanh'), name='LSTM'))


        model.add(Dense(1, activation='sigmoid'))

        self.model = model

    def train(self, train_X, train_y, Epochs, Batch_Size, valid_X, valid_y, model_saved_path, saved_model_name):
        log_path = LogDir()
        # self.model.compile(loss='binary_crossentropy', optimizer='RMSprop', metrics=['accuracy'])

        #self.model.compile(optimizer="RMSprop", loss="binary_crossentropy",metrics=[km.binary_precision(), km.binary_recall()])

        self.model.compile(optimizer="RMSprop", loss="binary_crossentropy",
                           metrics=[keras.metrics.TruePositives(name='tp'),
                                    keras.metrics.FalsePositives
                                    (name='fp'),
                                    keras.metrics.TrueNegatives(name='tn'),
                                    keras.metrics.FalseNegatives
                                    (name='fn'),
                                    keras.metrics.BinaryAccuracy
                                    (name='accuracy'),
                                    keras.metrics.Precision
                                    (name='precision'),
                                    keras.metrics.Recall(name='recall'),
                                    keras.metrics.AUC(name='auc')])

        callbacks_list = [
            ModelCheckpoint(filepath=model_saved_path + saved_model_name + '_{epoch:02d}_{accuracy:.3f}.h5',
                            monitor='accuracy', verbose=2, save_best_only=True),
            EarlyStopping(monitor='accuracy', patience=60, verbose=2, mode="max"),
            TensorBoard(log_dir=log_path, write_graph=True, write_images=True,
                        embeddings_freq=0, embeddings_layer_names=None, embeddings_metadata=None),
            CSVLogger(log_path + saved_model_name + '.log')]
        print("Starting training the model...")
        self.model.fit(train_X, train_y, epochs=Epochs, batch_size=Batch_Size, shuffle=False,
                       validation_data=(valid_X, valid_y), callbacks=callbacks_list, verbose=2)
        print("Model training completed")


if __name__ == '__main__':
    if __name__ == '__main__':
        projectList = [['camel-1.4.pickle', 'AfterDeletecamel-1.4.csv', 'jedit-4.1.pickle', 'AfterDeletejedit-4.1.csv'],
                       ['jedit-4.0.pickle', 'AfterDeletejedit-4.0.csv', 'lucene-2.2.pickle','AfterDeletelucene-2.2.csv'],
                       ['lucene-2.0.pickle', 'AfterDeletelucene-2.0.csv', 'poi-3.0.pickle', 'AfterDeletepoi-3.0.csv'],
                       ['poi-2.5.pickle', 'AfterDeletepoi-2.5.csv', 'synapse-1.2.pickle','AfterDeletesynapse-1.2.csv'],
                       ['synapse-1.1.pickle', 'AfterDeletesynapse-1.1.csv', 'xalan-2.6.pickle', 'AfterDeletexalan-2.6.csv'],
                       ['xalan-2.5.pickle', 'AfterDeletexalan-2.5.csv', 'xerces-1.3.pickle','AfterDeletexerces-1.3.csv'],
                       ['xerces-1.2.pickle', 'AfterDeletexerces-1.2.csv', 'camel-1.6.pickle', 'AfterDeletecamel-1.6.csv']]
    tokenizerlist = ['camel-1.4tokenizer.pickle', 'jedit-4.0tokenizer.pickle', 'lucene-2.0tokenizer.pickle',
                     'poi-2.5tokenizer.pickle', 'synapse-1.1tokenizer.pickle',
                     'xalan-2.5tokenizer.pickle', 'xerces-1.2tokenizer.pickle']
    modelNamelist = ['CNNLSTMCross_camel_jedit', 'CNNLSTMCross_jedit_lucene', 'CNNLSTMCross_lucene_poi',
                     'CNNLSTMCross_poi_synapse', 'CNNLSTMCross_synapse_xalan', 'CNNLSTMCross_xalan_xerces', 'CNNLSTMCross_xerces_camel']
    LSTMNums = [32]
    ConvFilters = [20]
    KernelSizes = [10]
    # try diffrent values from 30 to 100
    embedding_dimesions = [30]


    # number of projects
    for i in range(7):
        training_list, training_listLabel, \
        testing_list, testing_listLabel = dataload(projectList[i][0], projectList[i][1], projectList[i][2],
                                                   projectList[i][3])
        train_set_x, train_set_y, \
        test_set_x, test_set_y, \
        validation_set_x, validation_set_y, Max_Len = getTrainTestValidSet(training_list, training_listLabel,
                                                                           testing_list, testing_listLabel,
                                                                           tokenizerlist[i])

        token_dir = DatasetDir()

        tokenizer = LoadSaveData(token_dir + tokenizerlist[i])
        tokenizer.oov_token = None
        word_index = tokenizer.word_index

        for j in range(1):
            CLSTM = CNNLSTM(len(word_index) + 1, embedding_dimesions[j], Max_Len, LSTMNums[j], KernelSizes[j],
                           ConvFilters[j])
            CLSTM.getModel()
            CLSTM.train(train_set_x, train_set_y, 40, 32, validation_set_x, validation_set_y, ModelDir()
                       , modelNamelist[i] + 'para' + str(j + 1))
